# Supplementary material for: Development of user‐selectable diverse sets of cultivated and wild soybean germplasm for genetic and breeding applications
Source: Plant Genome. 2026 Mar 9;19(1):e70216. doi: 10.1002/tpg2.70216 (PMC12968749; doi:10.1002/tpg2.70216)
Supplement: Supplementary file 1 — Table S1. Soy‐DS Selector cluster table used to build user‐selectable diverse collections within maturity groupos, based on the entire Glycine max and Glycine soja collections. [file TPG2-19-e70216-s008.xlsx]

## Sheet: Soy-DS Selector
Supplementary Table 1 Soy-DS Selector cluster table used to build user-selectable diverse collections within maturity groups, based on the entire Glycine max and Glycine soja collections
Instructions to use the Soy-DS Selector
Step 1:	Choose the column that matches the desired size and germplasm type (e.g., entire G . max collection (columns G-S), G. max in different maturity groups (columns T-FD), or entire G. soja collection (columns FE-FQ) of your DS
Step 2:	If selecting DS by maturity group (MG), be sure to identify columns for MG (e.g., MG 0, MG I, MG II, etc.) and desired number of accessions (e.g., "K25" for DS with 25 diverse accessions, "K50" for DS with 50 accessions)
Step 3:	Sort the table by clicking on the dropdown arrow of the chosen column header and selecting the " Sort Smallest to Largest" or "Sort Largest to Smallest " options; the genotypes will sort according to the clusters of similarity (e.g., genotypes from cluster "25" are all similar to one another)
Step 4:	Select one accession per cluster (e.g., one from cluster "0", one from cluster "1", etc.) until one accession from each cluster is represented; the selected genotypes compose your DS
PI	Subcollection	Province/State	Country	Cultivar name	MG	Entire G. max collection													G. max in different maturity groups
																			MG 00											MG 0													MG I
						Sort this column to create a diverse set of 25 G. max accessions	Sort this column to create a diverse set of 50 G. max accessions	Sort this column to create a diverse set of 100 G. max accessions	Sort this column to create a diverse set of 200 G. max accessions	Sort this column to create a diverse set of 300 G. max accessions	Sort this column to create a diverse set of 400 G. max accessions	Sort this column to create a diverse set of 500 G. max accessions	Sort this column to create a diverse set of 600 G. max accessions	Sort this column to create a diverse set of 700 G. max accessions	Sort this column to create a diverse set of 800 G. max accessions	Sort this column to create a diverse set of 900 G. max accessions	Sort this column to create a diverse set of 1000 G. max accessions	Sort this column to create a diverse set of 1849 G. max accessions	Sort this column to create a diverse set of 25 accessions from G. max MG 000, MG 00 and MG 0	Sort this column to create a diverse set of 50 accessions from G. max MG 000, MG 00 and MG 0	Sort this column to create a diverse set of 100 accessions from G. max MG 000, MG 00 and MG 0	Sort this column to create a diverse set of 177 accessions from G. max MG 000, MG 00 and MG 0	Sort this column to create a diverse set of 200 accessions from G. max MG 000, MG 00 and MG 0	Sort this column to create a diverse set of 300 accessions from G. max MG 000, MG 00 and MG 0	Sort this column to create a diverse set of 400 accessions from G. max MG 000, MG 00 and MG 0	Sort this column to create a diverse set of 500 accessions from G. max MG 000, MG 00 and MG 0	Sort this column to create a diverse set of 600 accessions from G. max MG 000, MG 00 and MG 0	Sort this column to create a diverse set of 700 accessions from G. max MG 000, MG 00 and MG 0	Sort this column to create a diverse set of 1000 accessions from G. max MG 000, MG 00 and MG 0	Sort this column to create a diverse set of 25 accessions from G. max MG 00, MG 0 and MG I	Sort this column to create a diverse set of 50 accessions from G. max MG 00, MG 0 and MG I	Sort this column to create a diverse set of 100 accessions from G. max MG 00, MG 0 and MG I	Sort this column to create a diverse set of 200 accessions from G. max MG 00, MG 0 and MG I	Sort this column to create a diverse set of 300 accessions from G. max MG 00, MG 0 and MG I	Sort this column to create a diverse set of 330 accessions from G. max MG 00, MG 0 and MG I	Sort this column to create a diverse set of 400 accessions from G. max MG 00, MG 0 and MG I	Sort this column to create a diverse set of 500 accessions from G. max MG 00, MG 0 and MG I	Sort this column to create a diverse set of 600 accessions from G. max MG 00, MG 0 and MG I	Sort this column to create a diverse set of 700 accessions from G. max MG 00, MG 0 and MG I	Sort this column to create a diverse set of 800 accessions from G. max MG 00, MG 0 and MG I	Sort this column to create a diverse set of 900 accessions from G. max MG 00, MG 0 and MG I	Sort this column to create a diverse set of 1000 accessions from G. max MG 00, MG 0 and MG I	Sort this column to create a diverse set of 25 accessions from G. max MG 0 , MG I and MG II	Sort this column to create a diverse set of 50 accessions from G. max MG 0 , MG I and MG II	Sort this column to create a diverse set of 100 accessions from G. max MG 0 , MG I and MG II	Sort this column to create a diverse set of 200 accessions from G. max MG 0 , MG I and MG II	Sort this column to create a diverse set of 300 accessions from G. max MG 0 , MG I and MG II	Sort this column to create a diverse set of 400 accessions from G. max MG 0 , MG I and MG II	Sort this column to create a diverse set of 485 accessions from G. max MG 0 , MG I and MG II
PI189935	Max	unknown	France	Soja 2	III	0	0	0	0	0	0	0	0	0	0	0	0	0
PI084683	Max	Kyonggi	South Korea	E-15	II	0	0	0	0	0	0	0	0	0	0	0	0	0																									5	5	43	61	78	91	100
PI084682	Max	Kyonggi	South Korea	E-14	III	0	0	0	0	0	0	0	0	0	0	0	0	0
PI071461	Max	Jiangsu	China	No. 29	III	0	0	0	0	0	0	0	0	0	0	0	0	0
PI079602	Max	Heilongjiang	China	N287/11	II	0	0	0	0	0	0	0	0	0	0	0	0	0																									5	5	43	61	78	91	100
PI085340	Max	Kyonggi	South Korea	Y-27	II	0	0	0	0	0	0	0	0	0	0	0	0	0																									5	5	43	61	78	91	100
PI070471	Max	Jilin	China	7356	III	0	0	0	0	0	0	0	0	0	0	0	0	0
PI153243	Max	unknown	Belgium	Dunfield	III	0	0	0	0	0	0	0	0	0	0	0	0	0
PI437953B	Max	unknown	China	VIR 1385	I	0	0	0	0	0	0	0	0	0	0	0	0	0												5	5	5	7	7	220	261	302	351	401	447	491	538	5	5	43	61	78	91	223
PI417573	Max	Primorye	Russia	Ussurijskaja 19	III	0	0	0	0	0	0	0	0	0	0	0	0	0
PI437365	Max	Primorye	Russia	Ussurijscaja 154	III	0	0	0	0	0	0	0	0	0	0	0	0	0
PI437357	Max	Primorye	Russia	Ussurijscaja 43	III	0	0	0	0	0	0	0	0	0	0	0	0	0
PI437359	Max	Primorye	Russia	Ussurijscaja 64	III	0	0	0	0	0	0	0	0	0	0	0	0	0
PI096195	Max	Liaoning	China	490	II	0	0	0	0	0	0	0	0	0	0	0	0	0																									5	5	43	61	78	91	100
PI437470	Max	Primorye	Russia	Ussurijscaja 877	II	0	0	0	0	0	0	0	0	0	0	0	0	0																									5	5	7	8	8	8	171
PI068670_2	Max	Heilongjiang	China	174	II	0	0	0	0	0	0	0	0	0	0	0	0	0																									5	5	21	49	61	71	75
FC031572_3	Max	unknown	China	Anwei	III	0	0	0	0	0	0	0	0	0	0	0	0	0
FC031946	Max	unknown	unknown		IV	0	0	0	0	0	0	0	0	0	0	0	0	0
PI084681	Max	Kyonggi	South Korea	E-13	II	0	0	0	0	0	0	0	0	0	0	0	0	0																									5	5	43	61	78	91	100
PI548381	Old	Heilongjiang	China	Mandell	III	0	0	0	0	0	0	0	0	0	0	0	0	0
PI548305	Old	Iowa	United States	Bavender Special B	III	0	0	0	0	0	0	0	0	0	0	0	0	0
PI548306	Old	Iowa	United States	Bavender Special C	III	0	0	0	0	0	0	0	0	0	0	0	0	0
FC031715	Max	unknown	unknown		IV	0	0	0	0	0	0	0	0	0	0	0	0	0
PI438212C	Max	unknown	China	VIR 4503	II	0	0	0	0	0	0	0	0	0	0	0	0	0																									5	5	21	26	34	38	38
PI437958	Max	unknown	China	VIR 1403	I	0	0	0	0	0	0	0	0	0	0	0	0	0												5	5	5	7	7	220	261	302	351	401	447	491	538	5	5	43	61	78	91	223
PI548367	Old	Heilongjiang	China	Manchu [Lafayette] B	III	0	0	0	0	0	0	0	0	0	0	0	0	0
PI438213	Max	unknown	China	VIR 4504	I	0	0	0	0	0	0	0	0	0	0	0	0	0												5	5	5	7	7	220	261	302	351	402	449	493	540	5	5	21	26	34	38	38
PI092705	Max	Jilin	China	7900	II	1	1	1	1	1	1	1	1	1	1	1	1	1																									6	7	28	36	44	48	48
PI417030	Max	unknown	China	Kingen 1	II	1	1	1	1	1	1	1	1	1	1	1	1	1																									6	7	28	36	44	48	48
PI227324	Max	Hokkaido	Japan	Kingen No. 1	II	1	1	1	1	1	1	1	1	1	1	1	1	1																									6	7	28	36	44	48	48
PI189929	Max	unknown	France	Mandchu argentine	II	1	1	1	1	1	1	1	1	1	1	1	1	1																									6	7	28	36	44	48	48
PI567512A	Max	Hebei	China	Yuan huang dou	II	1	1	1	1	1	1	1	1	1	1	1	1	1																									6	7	28	36	44	48	48
PI438261	Max	unknown	China	VIR 4863	II	1	1	1	1	1	1	1	1	1	1	1	1	1																									6	7	28	36	44	48	48
PI090566_1	Max	Jilin	China	6476	III	1	1	1	1	1	1	1	1	1	1	1	1	1
PI603363A	Max	Jilin	China	Dong feng jin yuan	II	1	1	1	1	1	1	1	1	1	1	1	1	1																									6	7	28	36	44	48	48
PI091161	Max	Liaoning	China	6616	II	1	1	1	1	1	1	1	1	1	1	1	1	1																									6	7	28	36	44	48	48
FC031678	Max	unknown	unknown		III	1	1	1	1	1	1	1	1	1	1	1	1	1
FC031579	Max	unknown	unknown	Illinois No. 893-645-431	III	1	1	1	1	1	1	1	1	1	1	1	1	1
PI157437	Max	Kyonggi	South Korea	Kam-ro	IV	1	1	1	1	1	1	1	1	1	1	1	1	1
PI229356	Max	Kanto	Japan	Shiro-hachikoku No. 2	IV	1	1	1	1	1	1	1	1	1	1	1	1	1
PI283334	Max	unknown	Morocco	Grignon	II	1	1	1	1	1	1	1	1	1	1	1	1	1																									6	7	28	104	146	176	199
PI088444	Max	Northeast China	China	Chinghuangtou	IV	1	1	1	1	1	1	1	1	1	1	1	1	1
PI084910	Max	unknown	Japan	Tsurunoko	V	1	1	1	1	1	1	1	1	1	1	1	1	1
PI548424	Old	Heilongjiang	China	Wea	II	1	1	1	1	1	1	1	1	1	1	1	1	1																									6	7	28	104	146	176	199
PI089064	Max	Northeast China	China	6055	II	1	1	1	1	1	1	1	1	1	1	1	1	1																									6	7	28	36	44	48	48
PI548318	Old	Jilin	China	Dunfield	III	1	1	1	1	1	1	1	1	1	1	1	1	1
PI088459	Max	Northeast China	China	Shokozu	IV	1	1	1	1	1	1	1	1	1	1	1	1	1
PI507543	Max	unknown	China	Yamajirushi China	II	1	1	1	1	1	1	1	1	1	1	1	1	1																									7	11	14	48	59	69	73
PI088452	Max	Liaoning	China	Hsiaohuangtou	IV	1	1	1	1	1	1	1	1	1	1	1	1	1
PI070021	Max	Northeast China	China	7120	II	1	1	1	1	1	1	1	1	1	1	1	1	1																									6	7	28	36	44	48	48
PI437738A	Max	Northeast China	China	Tszy-hua-tso-tszy	I	1	1	1	1	1	1	1	1	1	1	1	1	1												11	15	65	136	185	198	230	263	300	377	416	456	499	7	11	14	48	59	69	73
PI089471	Max	unknown	unknown		IV	1	1	1	1	1	1	1	1	1	1	1	1	1
PI437533B	Max	unknown	Ukraine	Cvitea	I	1	1	1	1	1	1	1	1	1	1	1	1	1												5	5	21	29	33	33	36	38	38	40	42	44	46	6	7	28	104	146	176	199
PI437533A	Max	unknown	Ukraine	Cvitea	I	1	1	1	1	1	1	1	1	1	1	1	1	1												5	5	21	29	33	33	36	38	38	40	42	44	46	6	7	28	104	146	176	199
PI090560	Max	Jilin	China	6470	II	1	1	1	1	1	1	1	1	1	1	1	1	1																									6	7	28	36	44	48	48
PI437674	Max	unknown	China	Lju-tio-tsin	III	1	1	1	1	1	1	1	1	1	1	1	1	1
PI088303_1	Max	Northeast China	China	5692	III	1	1	1	1	1	1	1	1	1	1	1	1	1
PI437589	Max	Northeast China	China	Da-huan-li	II	1	1	1	1	1	1	1	1	1	1	1	1	1																									6	7	28	36	44	48	48
PI372416A	Max	unknown	Yugoslavia	Kineska	I	1	1	1	1	1	1	1	1	1	1	1	1	1												7	9	64	105	135	145	163	183	199	220	236	252	275	6	7	28	104	146	176	199
PI464877	Max	Jilin	China	Cha Mo Shi Dou Gong Di No. 3	III	2	2	2	2	2	2	2	2	2	2	2	2	2
PI458519A	Max	Jilin	China		II	2	2	2	2	2	2	2	2	2	2	2	2	2																									11	17	23	28	36	40	40
PI464915A	Max	Jilin	China	Hei Mo Shi Dou Gong 205	II	2	2	2	2	2	2	2	2	2	2	2	2	2																									11	17	23	28	36	40	40
PI532444B	Max	Jilin	China	Gong peng mo shi dou	II	2	2	2	2	2	2	2	2	2	2	2	2	2																									11	17	23	28	36	40	40
PI157435	Max	Kyonggi	South Korea	Il-soy	IV	2	2	2	2	2	2	2	2	2	2	2	2	2
PI438490A	Max	unknown	United States	Ebony	III	2	2	2	2	2	2	2	2	2	2	2	2	2
PI416823	Max	unknown	China	Cha masshokutou	III	2	2	2	2	2	2	2	2	2	2	2	2	2
PI092560	Max	Jilin	China	7755	III	2	2	2	2	2	2	2	2	2	2	2	2	2
PI084611	Max	Kyonggi	South Korea	S-34	III	2	2	2	2	2	2	2	2	2	2	2	2	2
King	Max			Chun hei dou (this is not right)	I	2	2	2	2	2	2	2	2	2	2	2	2	2												10	13	16	24	26	26	29	29	29	31	32	34	36	11	17	23	28	36	40	40
PI548359	Old	Beijing	China	Kingwa	IV	2	2	2	2	2	2	2	2	2	2	2	2	2
PI597406	Max	Sichuan	China	502	I	2	2	2	2	2	2	2	2	2	2	2	2	2												10	13	16	24	26	26	29	29	29	31	32	34	36	11	17	23	28	36	40	40
PI438503C	Max	unknown	United States	Wu Dow	III	2	2	2	2	2	2	2	2	2	2	2	2	2
PI532444A	Max	Jilin	China	Gong peng mo shi dou	I	2	2	2	2	2	2	2	2	2	2	2	2	2												10	13	16	24	26	26	29	29	29	31	32	34	36	11	17	23	28	36	40	40
FC031630	Max	unknown	unknown		IV	2	2	2	2	2	2	2	2	2	2	2	2	2
PI079693	Max	Heilongjiang	China		III	2	2	2	2	2	2	2	2	2	2	2	2	2
PI603411	Max	Liaoning	China	Qing mo shi dou	IV	2	2	2	2	2	2	2	2	2	2	2	2	2
PI417094	Max	unknown	China	Kuro masshokutou Kou 205	III	2	2	2	2	2	2	2	2	2	2	2	2	2
PI548431	Old	Liaoning	China	Wilson-6	IV	2	2	2	2	2	2	2	2	2	2	2	2	2
PI548349	Old	Pyongyang	North Korea	Ilsoy	III	2	2	2	2	2	2	2	2	2	2	2	2	2
PI437840A	Max	unknown	China	DV-901	II	2	2	2	2	2	2	2	2	2	2	2	2	2																									11	17	23	28	36	40	40
PI548430	Old	Liaoning	China	Wilson-Five B	IV	2	2	2	2	2	2	2	2	2	2	2	2	2
PI084610	Max	Kyonggi	South Korea	S-33	III	2	2	2	2	2	2	2	2	2	2	2	2	2
FC031572	Max	unknown	China	Anwei	V	3	3	3	3	3	3	3	3	3	3	3	3	3
FC031684	Max	unknown	unknown	Woods Extra Early Yellow	III	3	3	3	3	3	3	3	3	3	3	3	3	3
FC031683	Max	unknown	unknown		V	1	1	1	1	1	4	4	4	4	4	4	4	4
FC031702	Max	unknown	unknown		IV	1	1	1	1	1	4	4	4	4	4	4	4	4
FC031685	Max	unknown	unknown	Woods Extra Early Yellow	IV	1	1	1	1	1	4	4	4	4	4	4	4	4
PI548364	Old	unknown	Japan	Macoupin	IV	1	1	1	1	1	4	4	4	4	4	4	4	4
PI603407	Max	Liaoning	China	Niu mao qing	IV	1	1	1	1	1	4	4	4	4	4	4	4	4
FC031697	Max	unknown	Costa Rica		IV	3	3	3	3	3	5	5	5	5	5	5	5	5
PI548314	Old	Heilongjiang	China	Chief	IV	3	3	3	3	3	5	5	5	5	5	5	5	5
PI548421	Old	Heilongjiang	China	Viking	III	3	3	3	3	3	5	5	5	5	5	5	5	5
PI548174	max	Illinois	United States	T138	IV	3	3	3	3	3	5	5	5	5	5	5	5	5
PI090490_2	Max	Beijing	China	7542	IV	3	3	3	3	3	5	5	5	5	5	5	5	5
PI081042_1	Max	Hokkaido	Japan	Kurakake Daizu	IV	3	3	3	3	3	5	5	5	5	5	5	5	5
PI068533_2	Max	Northeast China	China	266	III	3	3	3	3	3	5	5	5	5	5	5	5	5
FC032033	Max	unknown	unknown	Brown Derby No. 1	0	4	4	4	4	4	6	6	6	6	6	6	6	6	10	14	15	21	24	27	27	27	28	30	31	9	12	15	23	25	25	28	28	28	30	31	32	34	10	16	22	27	35	39	39
PI086153	Max	Shizuoka	Japan	Hongoku	III	4	4	4	4	4	6	6	6	6	6	6	6	6
PI417525	Max	unknown	Germany	Dippe Fruhegelb 14/9	I	0	5	5	5	5	7	7	7	7	7	7	7	7												4	4	4	5	5	5	5	5	5	261	283	306	336	14	24	39	52	166	202	250
PI417528	Max	unknown	France	Scheoken	I	0	5	5	5	5	7	7	7	7	7	7	7	7												4	4	4	5	5	5	5	5	5	261	283	306	336	14	24	39	52	166	202	250
PI438337	Max	unknown	France	Schecken	0	0	5	5	5	5	7	7	7	7	7	7	7	7	3	4	4	4	5	60	238	290	349	404	581	4	4	4	5	5	5	5	5	5	261	283	306	336	14	24	39	52	166	202	250
PI361085A	Max	unknown	Romania	L.117	0	0	5	5	5	5	7	7	7	7	7	7	7	7	3	4	4	4	5	5	5	155	181	202	270	4	24	42	61	78	82	87	95	100	183	197	243	263	4	4	6	6	6	6	6
PI438097	Max	unknown	China	VIR 2560	I	0	5	5	5	5	7	7	7	7	7	7	7	7												4	4	17	35	61	62	66	72	263	293	317	433	475	5	5	21	26	34	67	83
PI437759	Max	unknown	China	VIR 1190	0	0	5	5	5	5	7	7	7	7	7	7	7	7	3	4	4	4	5	60	68	242	289	332	528	4	4	4	31	35	35	38	40	40	42	354	385	423	4	4	6	6	32	36	80
PI438024	Max	unknown	China	VIR 1934	I	0	5	5	5	5	7	7	7	7	7	7	7	7												4	4	4	31	35	35	38	40	40	42	354	385	423	4	4	6	6	32	36	80
PI437622A	Max	unknown	China	DV-2798	I	0	5	5	5	5	7	7	7	7	7	7	7	7												4	4	17	35	61	62	66	72	263	293	317	433	475	5	5	21	26	34	67	83
PI438088	Max	unknown	China	VIR 2519	I	0	5	5	5	5	7	7	7	7	7	7	7	7												4	4	4	31	35	35	38	40	40	42	354	385	423	4	4	6	6	32	36	80
PI438087	Max	unknown	China	VIR 2518	I	0	5	5	5	5	7	7	7	7	7	7	7	7												4	4	4	31	35	35	38	40	40	42	354	385	423	4	4	6	6	32	36	80
PI189915	Max	unknown	France	Scheoken	I	0	5	5	5	5	7	7	7	7	7	7	7	7												4	4	4	5	5	5	5	5	5	5	5	33	35	4	4	6	6	32	36	36
PI438317	Max	unknown	France	Dan Ossiek 2	I	0	5	5	5	5	7	7	7	7	7	7	7	7												4	4	4	5	5	5	5	5	5	5	5	33	35	4	4	6	6	32	36	36
PI438204	Max	unknown	China	VIR 4488	0	0	5	5	5	5	7	7	7	7	7	7	7	7	3	4	4	4	5	5	5	5	6	396	566	4	4	4	5	5	5	5	5	5	5	5	5	5	4	4	6	6	6	6	6
PI189890	Max	unknown	France	Mandarin Youa	I	0	5	5	5	5	7	7	7	7	7	7	7	7												4	4	4	5	5	5	5	5	5	5	5	33	35	4	4	6	6	32	36	36
PI153247	Max	unknown	Netherlands	Assenyed	I	0	5	5	5	5	7	7	7	7	7	7	7	7												4	4	4	5	5	5	5	5	5	5	5	33	35	4	4	6	6	32	36	36
PI438201	Max	unknown	China	VIR 4484	I	0	5	5	5	5	7	7	7	7	7	7	7	7												4	4	4	31	35	35	38	40	40	42	354	385	423	4	4	6	6	32	36	80
PI068572	Max	Heilongjiang	China	188	I	0	5	5	5	5	7	7	7	7	7	7	7	7												4	4	4	31	35	35	38	40	40	42	44	46	48	4	4	6	6	32	36	36
PI437354	Max	Primorye	Russia	Savicevskaja-109	0	0	5	5	5	5	7	7	7	7	7	7	7	7	3	4	4	4	5	60	68	242	289	332	475	4	4	4	31	35	35	38	40	40	42	354	385	423	4	4	6	6	32	36	80
PI438017	Max	unknown	China	VIR 1862	I	0	5	5	5	5	7	7	7	7	7	7	7	7												4	4	4	31	35	35	38	40	40	42	401	441	484	4	4	6	6	32	36	36
PI437105B	Max	Jilin	China	Gunczulinskaja	I	0	5	5	5	5	7	7	7	7	7	7	7	7												4	4	4	5	5	5	5	5	5	5	5	5	5	4	4	6	6	6	6	6
PI438013	Max	unknown	China	VIR 1843	0	0	5	5	5	5	7	7	7	7	7	7	7	7	3	4	4	4	5	5	5	5	6	6	544	4	4	4	5	5	5	5	5	5	5	5	5	10	4	4	6	6	6	6	6
PI438121	Max	unknown	China	VIR 2786	I	0	5	5	5	5	7	7	7	7	7	7	7	7												4	4	4	5	5	5	5	5	5	5	5	5	5	4	4	6	6	6	6	6
PI437951	Max	Primorye	Russia	VIR 970	I	0	5	5	5	5	7	7	7	7	7	7	7	7												4	4	4	5	5	5	5	5	5	5	5	5	5	4	4	6	6	6	6	6
PI438028	Max	unknown	China	VIR 2034	I	0	5	5	5	5	7	7	7	7	7	7	7	7												4	4	4	5	5	5	5	5	5	5	5	5	5	4	4	6	6	6	6	6
PI437637	Max	unknown	China	DV-2818	I	0	5	5	5	5	7	7	7	7	7	7	7	7												4	4	4	31	35	35	38	40	40	42	401	441	484	4	4	6	6	32	36	36
PI297498B	Max	Amur	Russia	Amurszkaja 154	0	0	5	5	5	5	7	7	7	7	7	7	7	7	3	4	4	4	5	5	5	5	6	6	188	4	4	4	5	5	5	5	5	5	5	5	5	10	4	4	6	6	6	6	6
PI290121	Max	Amur	Russia	Amurszkaja 154	0	0	5	5	5	5	7	7	7	7	7	7	7	7	3	4	4	4	5	5	5	5	6	6	188	4	4	4	5	5	5	5	5	5	5	5	5	10	4	4	6	6	6	6	6
PI347565A	Max	unknown	China	Tzi hua No. 1	I	0	5	5	5	5	7	7	7	7	7	7	7	7												4	4	4	5	5	5	5	5	48	50	53	55	58	4	4	6	6	32	36	36
PI437095	Max	Far East	Russia	DV-529	I	0	5	5	5	5	7	7	7	7	7	7	7	7												4	4	4	5	5	5	5	5	5	5	5	5	5	4	4	6	6	6	6	6
PI438021	Max	unknown	China	VIR 1900	0	0	5	5	5	5	7	7	7	7	7	7	7	7	3	4	4	4	5	60	68	184	211	385	551	4	4	4	31	35	35	38	40	40	42	401	441	484	4	4	6	6	32	36	36
PI417295	Max	unknown	China	Shika 3	I	0	5	5	5	5	7	7	7	7	7	7	7	7												4	4	4	5	5	5	5	5	48	50	53	55	58	4	4	6	6	32	36	36
PI437582	Max	unknown	China	Chzi-hua N1	0	0	5	5	5	5	7	7	7	7	7	7	7	7	3	4	4	65	70	91	106	118	140	155	203	4	4	4	5	5	5	5	5	48	50	53	55	58	4	4	6	6	32	36	36
PI438027A	Max	unknown	China	VIR 2028	0	0	5	5	5	5	7	7	7	7	7	7	7	7	3	4	4	4	5	5	5	5	6	6	552	4	4	4	5	5	5	5	5	5	5	5	5	5	4	4	6	6	6	6	6
PI437378A	Max	Primorye	Russia	Ussurijscaja 429	I	0	5	5	5	5	7	7	7	7	7	7	7	7												4	4	4	5	5	5	5	5	5	5	5	5	10	4	4	6	6	6	6	6
PI437378C	Max	Primorye	Russia	Ussurijscaja 429	II	0	5	5	5	5	7	7	7	7	7	7	7	7																									4	4	6	6	6	6	6
PI323555	Max	Uttar Pradesh	India	H 67-6	IV	0	5	5	5	5	7	7	7	7	7	7	7	7
PI437740B	Max	unknown	China	Tszy-nua N1	0	0	5	5	5	5	7	7	7	7	7	7	7	7	3	4	4	65	70	91	106	118	140	155	203	4	4	4	5	5	5	5	5	48	50	53	55	58	4	4	6	6	32	36	36
PI437504	Max	Primorye	Russia	VIR 3848	I	0	5	5	5	5	7	7	7	7	7	7	7	7												4	4	4	5	5	5	5	5	5	5	5	5	10	4	4	6	6	6	6	6
PI603296	Max	Heilongjiang	China	Ke shan da jin huang	0	0	5	5	5	5	7	7	7	7	7	7	7	7	3	4	16	131	146	205	347	431	517	604	876	4	4	4	31	35	35	38	40	40	42	44	46	853	4	4	6	6	32	36	36
PI437613	Max	unknown	China	DV-2786	I	0	5	5	5	5	7	7	7	7	7	7	7	7												4	4	4	5	5	5	5	5	5	5	5	5	10	4	4	6	6	6	6	6
PI437600	Max	unknown	China	DV-2771	0	0	5	5	5	5	7	7	7	7	7	7	7	7	3	4	4	4	5	60	68	258	309	353	506	4	4	4	5	5	5	5	5	48	50	53	55	58	4	4	6	6	32	36	36
PI291318	Max	Heilongjiang	China		0	0	5	5	5	5	7	7	7	7	7	7	7	7	3	4	4	65	70	91	106	118	140	155	203	4	4	4	5	5	5	5	5	48	50	53	55	58	4	4	6	6	32	36	36
PI437501A	Max	Primorye	Russia	VIR 3815	0	0	5	5	5	5	7	7	7	7	7	7	7	7	3	4	4	4	5	60	68	184	295	338	482	4	4	4	5	5	5	5	5	48	50	53	55	58	4	4	6	6	32	36	36
PI437740A	Max	unknown	China	Tszy-nua N1	0	0	5	5	5	5	7	7	7	7	7	7	7	7	3	4	4	65	70	91	106	118	140	155	523	4	4	4	5	5	5	5	5	48	50	53	55	58	4	4	6	6	32	36	36
PI437091	Max	Far East	Russia	DV-225	I	0	5	5	5	5	7	7	7	7	7	7	7	7												4	4	4	5	5	5	5	5	5	5	5	5	5	4	4	6	6	6	6	6
PI437967	Max	unknown	China	VIR 1436	I	0	5	5	5	5	7	7	7	7	7	7	7	7												4	4	4	5	5	5	5	5	5	5	5	5	10	4	4	6	6	6	6	6
PI200595	Max	Northeast China	China	Morlanvia	0	0	5	5	5	5	7	7	7	7	7	7	7	7	3	4	4	4	5	5	5	5	6	6	6	4	4	4	5	5	5	5	5	5	5	5	5	10	4	4	6	6	6	6	6
PI153249	Max	unknown	unknown	J-35	0	0	5	5	5	5	7	7	7	7	7	7	7	7	3	4	4	4	5	5	5	5	6	6	51	4	4	4	5	5	5	5	5	5	5	5	5	10	4	4	6	6	6	6	6
PI548378	Old	Heilongjiang	China	Mandarin	I	0	5	5	5	5	7	7	7	7	7	7	7	7												4	4	4	5	5	5	5	5	5	5	5	33	35	4	4	6	6	32	36	36
PI070087	Max	Heilongjiang	China	7192	I	0	5	5	5	5	7	7	7	7	7	7	7	7												4	4	4	5	5	5	5	5	48	50	53	55	58	4	4	6	6	32	36	36
PI603294	Max	Heilongjiang	China	Jin Yuan No. 2	0	0	5	5	5	5	7	7	7	7	7	7	7	7	3	4	4	4	5	60	346	430	516	603	875	4	4	4	5	5	5	5	5	5	261	683	767	852	4	4	6	6	32	36	80
PI437989	Max	unknown	China	VIR 1648	0	0	5	5	5	5	7	7	7	7	7	7	7	7	3	4	4	4	5	5	5	5	29	375	539	4	4	4	6	27	27	30	30	258	288	312	337	370	4	4	6	6	6	6	6
PI438264	Max	unknown	China	VIR 5035	0	0	5	5	5	5	7	7	7	7	7	7	7	7	3	4	4	4	5	5	5	5	6	396	572	4	4	4	5	5	5	5	5	5	5	5	5	5	4	4	6	6	6	6	6
PI578371	Max	Heilongjiang	China	Aai hui ben di zhong	0	0	5	5	5	5	7	7	7	7	7	7	7	7	3	4	4	4	5	5	5	5	6	6	6	4	4	4	5	5	5	5	5	5	5	5	5	10	4	4	6	6	6	6	6
PI437553	Max	unknown	China	Aj-huej mestnyj	0	0	5	5	5	5	7	7	7	7	7	7	7	7	3	4	4	4	5	5	5	5	6	6	6	4	4	4	5	5	5	5	5	5	5	5	5	10	4	4	6	6	6	6	6
PI189892	Max	unknown	France	Reoz 20bis	I	0	5	5	5	5	7	7	7	7	7	7	7	7												4	4	4	5	5	5	5	5	5	5	5	5	5	4	4	6	6	6	6	6
PI227330	Max	Hokkaido	Japan	Murasakibana No. 1	0	0	5	5	5	5	7	7	7	7	7	7	7	7	3	21	27	35	60	74	86	94	107	120	154	4	4	4	5	5	5	5	5	5	5	5	5	10	4	4	6	6	6	6	6
PI437812	Max	unknown	China	VIR 5710	0	0	5	5	5	5	7	7	7	7	7	7	7	7	3	4	4	4	5	5	5	5	6	6	6	4	4	4	5	5	5	5	5	5	5	5	5	10	4	4	6	6	6	6	6
PI297549	Max	unknown	China	Tsu chua I	0	0	5	5	5	5	7	7	7	7	7	7	7	7	3	21	27	35	60	74	86	94	107	120	154	4	4	4	5	5	5	5	5	5	5	5	5	10	4	4	6	6	6	6	6
PI297507A	Max	unknown	China	Czy chua No. 1	0	0	5	5	5	5	7	7	7	7	7	7	7	7	3	21	27	35	60	74	86	94	107	120	154	4	4	4	5	5	5	5	5	5	5	5	5	10	4	4	6	6	6	6	6
PI612617B	Max	unknown	North Korea	Kapsan	0	0	5	5	5	5	7	7	7	7	7	7	7	7	3	4	4	4	5	5	5	5	6	6	6	4	4	4	5	5	5	5	5	5	5	5	5	10	4	4	6	6	6	6	6
PI319537A	Max	unknown	China	Tono No. 1	0	0	5	5	5	5	7	7	7	7	7	7	7	7	3	4	4	4	5	5	5	5	6	6	6	4	4	4	5	5	5	5	5	5	5	5	5	10	4	4	6	6	6	6	6
PI437506	Max	Primorye	Russia	VIR 3857	0	0	5	5	5	5	7	7	7	7	7	7	7	7	3	4	4	4	5	5	5	5	6	6	6	4	4	4	5	5	5	5	5	5	5	5	5	10	4	4	6	6	6	6	6
PI437774A	Max	unknown	China	VIR 1293	0	0	5	5	5	5	7	7	7	7	7	7	7	7	3	4	4	4	5	5	5	5	6	6	6	4	4	4	5	5	5	5	5	5	5	5	5	10	4	4	6	6	6	6	6
PI437508A	Max	Primorye	Russia	VIR 3876	0	0	5	5	5	5	7	7	7	7	7	7	7	7	3	4	4	4	5	5	5	5	6	6	6	4	4	4	5	5	5	5	5	5	5	5	5	10	4	4	6	6	6	6	6
PI437773	Max	unknown	China	VIR 1289	0	0	5	5	5	5	7	7	7	7	7	7	7	7	3	4	4	4	5	5	5	5	6	6	6	4	4	4	5	5	5	5	5	5	5	5	5	10	4	4	6	6	6	6	6
PI437590	Max	unknown	China	Da-li-huan	0	0	5	5	5	5	7	7	7	7	7	7	7	7	3	4	4	4	5	5	5	5	6	6	503	4	4	4	5	5	5	5	5	5	5	5	5	10	4	4	6	6	6	6	6
PI437246A	Max	unknown	Moldova	CSchi 1087	0	0	5	5	5	5	7	7	7	7	7	7	7	7	3	4	4	4	5	5	5	5	6	6	6	4	4	4	5	5	5	5	5	5	5	5	5	10	4	4	6	6	6	6	6
PI437772A	Max	unknown	China	VIR 1286	0	0	5	5	5	5	7	7	7	7	7	7	7	7	3	4	4	4	5	5	5	5	6	6	6	4	4	4	5	5	5	5	5	5	5	5	5	10	4	4	6	6	6	6	6
PI290152	Max	unknown	Hungary	Conie I	0	0	5	5	5	5	7	7	7	7	7	7	7	7	2	3	3	3	3	3	3	3	3	3	3	4	4	4	5	5	5	5	5	5	5	5	5	5	4	4	6	6	6	6	6
PI437772B	Max	unknown	China	VIR 1286	0	0	5	5	5	5	7	7	7	7	7	7	7	7	3	4	4	4	5	5	5	5	6	6	6	4	4	4	5	5	5	5	5	5	5	5	5	10	4	4	6	6	6	6	6
PI437191	Max	unknown	Moldova	Bessarabea III	0	0	5	5	5	5	7	7	7	7	7	7	7	7	3	4	4	4	5	5	5	5	6	6	401	4	4	4	5	5	5	5	5	5	5	5	5	10	4	4	6	6	6	6	6
PI437831	Max	Krasnodar	Russia	Cubanscaja 121	0	0	5	5	5	5	7	7	7	7	7	7	7	7	3	4	4	4	5	5	5	5	6	6	6	4	4	4	5	5	5	5	5	5	5	5	5	10	4	4	6	6	6	6	6
PI407713	Max	Heilongjiang	China	Jao teh jar ching	0	0	5	5	5	5	7	7	7	7	7	7	7	7	3	4	4	4	5	60	68	184	211	238	322	4	4	4	5	5	5	5	5	48	50	53	55	58	4	4	6	6	32	36	36
PI358317A	Max	Hokkaido	Japan	Sapporo Commercial No. 1	0	0	5	5	5	5	7	7	7	7	7	7	7	7	3	21	27	35	60	74	86	94	107	120	154	4	4	4	5	5	5	5	5	5	5	5	5	10	4	4	6	6	6	6	6
PI171421	Max	Liaoning	China	Tzu Su	I	0	5	5	5	5	7	7	7	7	7	7	7	7												4	4	4	5	5	5	5	5	48	50	53	55	58	4	4	6	6	32	36	36
PI437766	Max	unknown	China	VIR 1241	0	0	5	5	5	5	7	7	7	7	7	7	7	7	3	4	4	4	5	60	68	184	295	338	529	4	4	4	5	5	5	5	5	48	50	53	55	58	4	4	6	6	32	36	36
PI372417	Max	unknown	Germany	Mauthner Universal	0	0	5	5	5	5	7	7	7	7	7	7	7	7	3	4	4	4	5	5	5	5	6	6	6	4	4	4	5	5	5	5	5	5	5	5	5	10	4	4	6	6	6	6	6
PI407708A	Max	Heilongjiang	China	Feng shou No. 10	0	0	5	5	5	5	7	7	7	7	7	7	7	7	3	4	4	4	5	60	68	184	211	238	322	4	4	4	5	5	5	5	5	48	50	53	55	58	4	4	6	6	32	36	36
PI319538	Max	unknown	China	No. 6014	0	0	5	5	5	5	7	7	7	7	7	7	7	7	3	4	4	4	5	5	5	5	6	6	6	4	4	4	5	5	5	5	5	5	5	5	5	10	4	4	6	6	6	6	6
PI438019A	Max	unknown	China	VIR 1883	0	0	5	5	5	5	7	7	7	7	7	7	7	7	3	4	4	4	5	5	5	5	6	6	549	4	4	4	5	5	5	5	5	5	5	5	5	10	4	4	6	6	6	6	6
FC003609	Max	Northeast China	China		I	0	5	5	5	5	7	7	7	7	7	7	7	7												4	4	4	5	5	5	5	5	5	5	5	5	10	4	4	6	6	6	6	6
PI437754	Max	unknown	China	VIR 1160	0	0	5	5	5	5	7	7	7	7	7	7	7	7	3	4	4	4	5	60	68	258	309	354	525	4	4	4	5	5	5	5	5	5	5	5	5	10	4	4	6	6	6	6	6
PI438138A	Max	unknown	China	VIR 2874	0	0	5	5	5	5	7	7	7	7	7	7	7	7	3	4	4	4	5	5	5	5	6	6	6	4	4	4	5	5	5	5	5	5	5	5	5	10	4	4	6	6	6	6	6
PI438026	Max	unknown	China	VIR 1999	I	0	5	5	5	5	7	7	7	7	7	7	7	7												4	4	4	5	5	5	5	5	5	5	5	5	10	4	4	6	6	6	6	6
PI437995B	Max	unknown	China	VIR 1673	I	0	5	5	5	5	7	7	7	7	7	7	7	7												4	4	4	6	27	27	30	30	258	288	312	337	370	4	4	6	6	6	6	6
PI578404	Max	Jilin	China	Gong jiao 5601-1	0	0	5	5	5	5	7	7	7	7	7	7	7	7	3	21	27	35	60	74	86	94	107	120	154	4	4	4	5	5	5	5	5	5	5	5	5	10	4	4	6	6	6	6	6
PI417078	Max	unknown	China	Koushurei 555	0	0	5	5	5	5	7	7	7	7	7	7	7	7	3	21	27	35	60	74	86	94	107	120	154	4	4	4	5	5	5	5	5	5	5	5	5	10	4	4	6	6	6	6	6
PI561332	Max	unknown	China	Jiao he zi hua 1	0	0	5	5	5	5	7	7	7	7	7	7	7	7	3	21	27	35	60	74	86	94	107	120	154	4	4	4	5	5	5	5	5	5	5	5	5	10	4	4	6	6	6	6	6
PI437768	Max	unknown	China	VIR 1266	0	0	5	5	5	5	7	7	7	7	7	7	7	7	3	4	4	4	5	5	5	5	6	6	6	4	4	4	5	5	5	5	5	5	5	5	5	10	4	4	6	6	6	6	6
PI578389	Max	Heilongjiang	China	Bei man 41	0	0	5	5	5	5	7	7	7	7	7	7	7	7	3	4	4	4	5	5	5	5	6	6	6	4	4	4	5	5	5	5	5	5	5	5	5	10	4	4	6	6	6	6	6
PI437560	Max	unknown	China	Bej-man' N41	0	0	5	5	5	5	7	7	7	7	7	7	7	7	3	4	4	4	5	5	5	5	6	6	6	4	4	4	5	5	5	5	5	5	5	5	5	10	4	4	6	6	6	6	6
PI438160A	Max	Primorye	Russia	VIR 3801	0	0	5	5	5	5	7	7	7	7	7	7	7	7	3	4	4	4	5	5	5	5	6	6	6	4	4	4	5	5	5	5	5	5	5	5	5	10	4	4	6	6	6	6	6
PI261475	Max	Northeast China	China	Shika No. 1	0	0	5	5	5	5	7	7	7	7	7	7	7	7	3	21	27	35	60	74	86	94	107	120	154	4	4	4	5	5	5	5	5	5	5	5	5	10	4	4	6	6	6	6	6
PI548238	max	Missouri	United States	T261	I	0	5	5	5	5	7	7	7	7	7	7	7	7												4	4	4	5	5	5	5	5	5	5	5	5	10	4	4	6	6	6	6	6
PI603324A	Max	Heilongjiang	China	Da jin huang	0	0	5	5	5	5	7	7	7	7	7	7	7	7	3	21	27	35	60	74	86	94	107	120	154	4	4	4	5	5	5	5	5	5	5	5	5	10	4	4	6	6	6	6	6
PI092470	Max	unknown	Russia	Konyeccur Dpyear	I	0	5	5	5	5	7	7	7	7	7	7	7	7												4	4	4	5	5	5	5	5	5	5	5	5	10	4	4	6	6	6	6	6
PI438157	Max	unknown	China	VIR 3785	0	0	5	5	5	5	7	7	7	7	7	7	7	7	3	4	4	4	5	5	5	5	6	6	6	4	4	4	5	5	5	5	5	5	5	5	5	10	4	4	6	6	6	6	6
PI603297	Max	Heilongjiang	China	Jin huang dou	0	0	5	5	5	5	7	7	7	7	7	7	7	7	3	4	4	4	5	60	68	184	211	238	322	4	4	4	5	5	5	5	5	48	50	53	55	58	4	4	6	6	32	36	36
PI437449	Max	Primorye	Russia	Ussurijscaja 632	I	0	5	5	5	5	7	7	7	7	7	7	7	7												4	4	4	6	27	27	30	30	258	288	312	337	370	4	4	6	6	6	6	6
PI372424	Max	unknown	Czech Republic	Sesiles Novoslachtenie	0	0	5	5	5	5	7	7	7	7	7	7	7	7	3	4	4	4	5	5	5	5	6	6	6	4	4	4	5	5	5	5	5	5	5	5	5	10	4	4	6	6	6	6	6
PI417519A	Max	unknown	Poland	Szklista	0	0	5	5	5	5	7	7	7	7	7	7	7	7	3	4	4	4	5	5	5	5	6	6	6	4	4	4	5	5	5	5	5	5	5	5	5	10	4	4	6	6	6	6	6
PI437680B	Max	unknown	China	Nen-tszjan-da-dou	0	0	5	5	5	5	7	7	7	7	7	7	7	7	3	21	27	35	60	74	86	94	107	120	154	4	4	4	5	5	5	5	5	5	5	5	5	10	4	4	6	6	6	6	6
PI634898	Color	Michigan	United States	L88-5430	0	0	5	5	5	5	7	7	7	7	7	7	7	7	3	4	4	4	5	5	5	5	6	6	6	4	4	4	5	5	5	5	5	5	5	5	5	10	4	4	6	6	6	6	6
PI054809	Max	Northeast China	China	No. 96	I	0	5	5	5	5	7	7	7	7	7	7	7	7												4	4	4	5	5	5	5	5	5	5	5	5	10	4	4	6	6	6	6	6
PI297522	Max	unknown	Hungary	Izj hua	0	0	5	5	5	5	7	7	7	7	7	7	7	7	3	21	27	35	60	74	86	94	107	120	222	4	4	4	5	5	5	5	5	5	5	5	5	10	4	4	6	6	6	6	6
FC030233	Max	unknown	unknown		I	0	5	5	5	5	7	7	7	7	7	7	7	7												4	4	4	5	5	5	5	5	5	5	5	5	10	4	4	6	6	6	6	6
PI297532	Max	unknown	China	Mandarin 2	0	0	5	5	5	5	7	7	7	7	7	7	7	7	3	4	4	4	5	5	5	5	6	6	6	4	4	4	5	5	5	5	5	5	5	5	5	10	4	4	6	6	6	6	6
PI079739	Max	Heilongjiang	China	N5A	0	0	5	5	5	5	7	7	7	7	7	7	7	7	3	4	4	4	5	5	5	5	6	6	6	4	4	4	5	5	5	5	5	5	5	5	5	10	4	4	6	6	6	6	6
PI437225	Max	unknown	Moldova	CSchi 676	0	0	5	5	5	5	7	7	7	7	7	7	7	7	3	4	4	4	5	5	5	5	6	6	6	4	4	4	5	5	5	5	5	5	5	5	5	10	4	4	6	6	6	6	6
PI417519B	Max	unknown	Poland	Szklista	I	0	5	5	5	5	7	7	7	7	7	7	7	7												4	4	4	5	5	5	5	5	5	5	5	5	10	4	4	6	6	6	6	6
PI437245	Max	unknown	Moldova	CSchi 1086	0	0	5	5	5	5	7	7	7	7	7	7	7	7	3	4	4	4	5	5	5	5	6	6	6	4	4	4	5	5	5	5	5	5	5	5	5	10	4	4	6	6	6	6	6
PI290115	Max	unknown	Bulgaria	Pavilikeni 519	0	0	5	5	5	5	7	7	7	7	7	7	7	7	3	4	4	4	5	5	5	5	6	6	6	4	4	4	5	5	5	5	5	5	5	5	5	10	4	4	6	6	6	6	6
PI437764	Max	unknown	China	VIR 1238	0	0	5	5	5	5	7	7	7	7	7	7	7	7	3	4	4	4	5	5	5	5	6	6	6	4	4	4	5	5	5	5	5	5	5	5	5	10	4	4	6	6	6	6	6
PI347561	Max	Serbia	Yugoslavia	Novosadska BR-3	00	0	5	5	5	5	7	7	7	7	7	7	7	7	3	4	4	4	5	5	5	5	6	6	193	4	4	4	5	5	5	5	5	5	5	5	5	10
PI290116A	Max	unknown	Hungary	Hodoninska Zluta	0	0	5	5	5	5	7	7	7	7	7	7	7	7	3	4	4	4	5	5	5	5	6	6	6	4	4	4	5	5	5	5	5	5	5	5	5	10	4	4	6	6	6	6	6
PI438468	Max	unknown	Romania	Rejner 12	0	0	5	5	5	5	7	7	7	7	7	7	7	7	3	4	4	4	5	5	5	5	6	6	6	4	4	4	5	5	5	5	5	5	5	5	5	10	4	4	6	6	6	6	6
PI142491	Max	Heilongjiang	China	Kroochul	I	0	5	5	5	5	7	7	7	7	7	7	7	7												4	4	4	5	5	5	5	5	5	5	5	5	10	4	4	6	6	6	6	6
PI437272	Max	unknown	Moldova	Rajner	0	0	5	5	5	5	7	7	7	7	7	7	7	7	3	4	4	4	5	5	5	5	6	6	6	4	4	4	5	5	5	5	5	5	5	5	5	10	4	4	6	6	6	6	6
PI437196	Max	unknown	Moldova	Bessarabea 1086	0	0	5	5	5	5	7	7	7	7	7	7	7	7	3	4	4	4	5	5	5	5	6	6	6	4	4	4	5	5	5	5	5	5	5	5	5	10	4	4	6	6	6	6	6
PI297540	Max	unknown	China	Miao king huang	0	0	5	5	5	5	7	7	7	7	7	7	7	7	3	4	4	4	5	5	5	5	6	6	6	4	4	4	5	5	5	5	5	5	5	5	5	10	4	4	6	6	6	6	6
PI438022	Max	unknown	China	VIR 1915	0	0	5	5	5	5	7	7	7	7	7	7	7	7	3	4	4	4	5	5	5	5	6	6	6	4	4	4	5	5	5	5	5	5	5	5	5	10	4	4	6	6	6	6	6
PI227331	Max	Hokkaido	Japan	Murasakibana No. 4	I	0	5	5	5	5	7	7	7	7	7	7	7	7												4	4	4	5	5	5	5	5	5	5	5	5	10	4	4	6	6	6	6	6
PI437995C	Max	unknown	China	VIR 1673	I	0	5	5	5	5	7	7	7	7	7	7	7	7												4	4	4	6	27	27	30	30	258	288	312	337	370	4	4	6	6	6	6	6
PI437830	Max	unknown	China	Crusulja 9/3	0	0	5	5	5	5	7	7	7	7	7	7	7	7	3	4	4	4	5	5	5	5	6	6	6	4	4	4	5	5	5	5	5	5	5	5	5	10	4	4	6	6	6	6	6
PI437769	Max	unknown	China	VIR 1270	0	0	5	5	5	5	7	7	7	7	7	7	7	7	3	4	4	4	5	5	5	5	6	6	6	4	4	4	5	5	5	5	5	5	5	5	5	10	4	4	6	6	6	6	6
PI437194	Max	unknown	Moldova	Bessarabea 645	0	0	5	5	5	5	7	7	7	7	7	7	7	7	3	4	4	4	5	5	5	5	6	6	6	4	4	4	5	5	5	5	5	5	5	5	5	10	4	4	6	6	6	6	6
PI291325	Max	Heilongjiang	China		0	0	5	5	5	5	7	7	7	7	7	7	7	7	3	4	4	4	5	5	5	5	6	6	6	4	4	4	5	5	5	5	5	5	5	5	5	10	4	4	6	6	6	6	6
PI437910B	Max	unknown	China	Huang-tou	0	0	5	5	5	5	7	7	7	7	7	7	7	7	3	4	4	4	5	5	5	5	6	6	6	4	4	4	5	5	5	5	5	5	5	5	5	10	4	4	6	6	6	6	6
PI437557	Max	unknown	China	Baj-mej	0	0	5	5	5	5	7	7	7	7	7	7	7	7	3	4	4	4	5	5	5	5	6	6	366	4	4	4	5	5	5	5	5	5	5	5	5	10	4	4	6	6	6	6	6
PI291321	Max	Heilongjiang	China		0	0	5	5	5	5	7	7	7	7	7	7	7	7	3	4	4	4	5	5	5	5	6	6	6	4	4	4	5	5	5	5	5	5	5	5	5	10	4	4	6	6	6	6	6
PI437294A	Max	unknown	Moldova	VIR 4940	0	0	5	5	5	5	7	7	7	7	7	7	7	7	3	4	4	4	5	5	5	5	6	6	6	4	4	4	5	5	5	5	5	5	5	5	5	10	4	4	6	6	6	6	6
PI437742	Max	unknown	China	Tszy-nua N4	0	0	5	5	5	5	7	7	7	7	7	7	7	7	3	4	4	4	5	5	5	5	6	6	6	4	4	4	5	5	5	5	5	5	5	5	5	10	4	4	6	6	6	6	6
PI594261	Max	unknown	Japan	Shika 4	0	0	5	5	5	5	7	7	7	7	7	7	7	7	3	4	4	4	5	5	5	5	6	6	6	4	4	4	5	5	5	5	5	5	5	5	5	10	4	4	6	6	6	6	6
PI561302C	Max	unknown	China	Bai mao shuang	I	0	5	5	5	5	7	7	7	7	7	7	7	7												4	4	4	5	5	5	5	5	5	5	5	5	10	4	4	6	6	6	6	6
PI437158	Max	Krasnodar	Russia	Cubanscaja 3951	0	0	5	5	5	5	7	7	7	7	7	7	7	7	3	4	4	4	5	5	5	5	6	6	6	4	4	4	5	5	5	5	5	5	5	5	5	10	4	4	6	6	6	6	6
PI437579	Max	Northeast China	China	Chuan-li	0	0	5	5	5	5	7	7	7	7	7	7	7	7	3	4	4	4	5	5	5	5	6	6	6	4	4	4	5	5	5	5	5	5	5	5	5	10	4	4	6	6	6	6	6
PI438040	Max	unknown	China	VIR 2271	0	0	5	5	5	5	7	7	7	7	7	7	7	7	3	4	4	4	5	5	5	5	6	6	6	4	4	4	5	5	5	5	5	5	5	5	5	10	4	4	6	6	6	6	6
PI437149	Max	Krasnodar	Russia	Colhoznaja 18	0	0	5	5	5	5	7	7	7	7	7	7	7	7	3	4	4	4	5	5	5	5	6	6	6	4	4	4	5	5	5	5	5	5	5	5	5	10	4	4	6	6	6	6	6
PI436612	Max	unknown	China	Feng Shou No. 10	0	0	5	5	5	5	7	7	7	7	7	7	7	7	3	4	4	4	5	5	5	5	6	6	366	4	4	4	5	5	5	5	5	5	5	5	5	10	4	4	6	6	6	6	6
PI378674A	Max	unknown	Bulgaria	Pavlikeni 519	0	0	5	5	5	5	7	7	7	7	7	7	7	7	3	4	4	4	5	5	5	5	6	6	6	4	4	4	5	5	5	5	5	5	5	5	5	10	4	4	6	6	6	6	6
PI561302A	Max	unknown	China	Bai mao shuang	0	0	5	5	5	5	7	7	7	7	7	7	7	7	3	4	4	4	5	5	5	5	6	6	6	4	4	4	5	5	5	5	5	5	5	5	5	10	4	4	6	6	6	6	6
PI378655	Max	unknown	Bulgaria	Besarabka 724	I	0	5	5	5	5	7	7	7	7	7	7	7	7												4	4	4	5	5	5	5	5	5	5	5	5	10	4	4	6	6	6	6	6
PI437611B	Max	unknown	China	DV-2783	0	0	5	5	5	5	7	7	7	7	7	7	7	7	3	4	4	4	5	5	5	5	6	6	6	4	4	4	5	5	5	5	5	5	5	5	5	10	4	4	6	6	6	6	6
PI437157	Max	Krasnodar	Russia	Cubanscaja 3824	0	0	5	5	5	5	7	7	7	7	7	7	7	7	3	4	4	4	5	5	5	5	6	6	6	4	4	4	5	5	5	5	5	5	5	5	5	10	4	4	6	6	6	6	6
FC032141	Max	unknown	unknown	Early Sunrise	0	0	5	5	5	5	7	7	7	7	7	7	7	7	3	4	4	4	5	5	5	5	29	31	32	4	4	4	5	5	5	5	5	5	5	5	33	35	4	4	6	6	32	36	36
PI437503	Max	Primorye	Russia	VIR 3846	0	0	5	5	5	5	7	7	7	7	7	7	7	7	3	4	4	4	5	5	5	5	6	6	6	4	4	4	5	5	5	5	5	5	5	5	5	10	4	4	6	6	6	6	6
PI438351	Max	unknown	Hungary	Locala 11	0	0	5	5	5	5	7	7	7	7	7	7	7	7	3	4	4	4	5	5	5	5	6	6	193	4	4	4	5	5	5	5	5	5	5	5	5	10	4	4	6	6	6	6	6
PI437597B	Max	unknown	China	Dun-nun-55-6012	0	0	5	5	5	5	7	7	7	7	7	7	7	7	3	4	4	4	5	5	5	5	6	6	6	4	4	4	5	5	5	5	5	5	5	5	5	10	4	4	6	6	6	6	6
PI153316	Max	Savoie	France	Meng Tseu	I	0	5	5	5	5	7	7	7	7	7	7	7	7												4	4	4	5	5	5	5	5	5	5	5	5	10	4	4	6	6	6	6	6
PI417507	Max	unknown	Germany	Bitterhof C	0	0	5	5	5	5	7	7	7	7	7	7	7	7	3	4	4	4	5	5	5	5	6	6	6	4	4	4	5	5	5	5	5	5	5	5	5	10	4	4	6	6	6	6	6
PI297546	Max	unknown	China	Si bi va	0	0	5	5	5	5	7	7	7	7	7	7	7	7	3	4	4	4	5	5	5	5	6	6	6	4	4	4	5	5	5	5	5	5	5	5	5	10	4	4	6	6	6	6	6
PI437598A	Max	unknown	China	Dun-nyn 50-6931	0	0	5	5	5	5	7	7	7	7	7	7	7	7	3	4	4	4	5	5	5	5	6	6	6	4	4	4	5	5	5	5	5	5	5	5	5	10	4	4	6	6	6	6	6
PI091110	Max	Heilongjiang	China	6565	I	0	5	5	5	5	7	7	7	7	7	7	7	7												4	4	4	5	5	5	5	5	5	5	5	5	10	4	4	6	6	6	6	6
PI437996B	Max	unknown	China	VIR 1674	0	0	5	5	5	5	7	7	7	7	7	7	7	7	3	4	4	4	5	5	5	5	6	6	6	4	4	4	5	5	5	5	5	5	5	5	5	10	4	4	6	6	6	6	6
PI437775	Max	unknown	China	VIR 1294	0	0	5	5	5	5	7	7	7	7	7	7	7	7	3	4	4	4	5	5	5	5	6	6	6	4	4	4	5	5	5	5	5	5	5	5	5	10	4	4	6	6	6	6	6
PI153246	Max	unknown	Belgium	J-29	0	0	5	5	5	5	7	7	7	7	7	7	7	7	3	4	4	4	5	5	5	5	6	6	6	4	4	4	5	5	5	5	5	5	5	5	5	10	4	4	6	6	6	6	6
PI088442	Max	Northeast China	China	5748	II	0	5	5	5	5	7	7	7	7	7	7	7	7																									4	4	6	6	32	36	80
PI290131	Max	unknown	Hungary	Locale 11	0	0	5	5	5	5	7	7	7	7	7	7	7	7	3	4	4	4	5	5	5	5	6	6	193	4	4	4	5	5	5	5	5	5	5	5	5	10	4	4	6	6	6	6	6
PI437148	Max	Khabarovsk	Russia	Z-475	0	0	5	5	5	5	7	7	7	7	7	7	7	7	3	4	4	4	5	5	5	5	6	6	6	4	4	4	5	5	5	5	5	5	5	5	5	10	4	4	6	6	6	6	6
PI548539	Modern	Ontario	Canada	Comet	0	0	5	5	5	5	7	7	7	7	7	7	7	7	2	3	3	3	3	3	3	3	3	3	3	4	4	4	5	5	5	5	5	5	5	5	5	5	4	4	6	6	6	6	6
PI437566	Max	unknown	China	Ce-tszy 283	0	0	5	5	5	5	7	7	7	7	7	7	7	7	3	4	4	4	5	5	5	5	6	6	6	4	4	4	5	5	5	5	5	5	5	5	5	10	4	4	6	6	6	6	6
PI634877	Color	Illinois	United States	L88-5359	0	0	5	5	5	5	7	7	7	7	7	7	7	7	2	3	3	3	3	3	3	3	3	3	3	4	4	4	5	5	5	5	5	5	5	5	5	5	4	4	6	6	6	6	6
PI378674B	Max	unknown	Bulgaria	Pavlikeni 519	0	0	5	5	5	5	7	7	7	7	7	7	7	7	3	4	4	4	5	5	5	5	6	6	6	4	4	4	5	5	5	5	5	5	5	5	5	10	4	4	6	6	6	6	6
PI438025	Max	unknown	China	VIR 1935	0	0	5	5	5	5	7	7	7	7	7	7	7	7	3	4	4	4	5	5	5	5	6	6	6	4	4	4	5	5	5	5	5	5	5	5	5	10	4	4	6	6	6	6	6
PI438387	Max	unknown	Germany	Dieckmann's fruhe gelbe	0	0	5	5	5	5	7	7	7	7	7	7	7	7	3	4	4	4	5	5	5	5	6	6	401	4	4	4	5	5	5	5	5	5	5	5	5	10	4	4	6	6	6	6	6
PI437665	Max	Northeast China	China	Gu-tszja-tszy	0	0	5	5	5	5	7	7	7	7	7	7	7	7	3	4	4	4	5	5	5	5	6	6	6	4	4	4	5	5	5	5	5	5	5	5	5	10	4	4	6	6	6	6	6
PI437996A	Max	unknown	China	VIR 1674	0	0	5	5	5	5	7	7	7	7	7	7	7	7	3	4	4	4	5	5	5	5	6	6	6	4	4	4	5	5	5	5	5	5	5	5	5	10	4	4	6	6	6	6	6
PI437072	Max	Amur	Russia	Amurscaja 21	0	0	5	5	5	5	7	7	7	7	7	7	7	7	3	4	4	4	5	5	5	5	6	6	6	4	4	4	5	5	5	5	5	5	5	5	5	10	4	4	6	6	6	6	6
PI437917	Max	unknown	China	Mjao-jan-dou	0	0	5	5	5	5	7	7	7	7	7	7	7	7	3	4	4	4	5	5	5	5	6	6	6	4	4	4	5	5	5	5	5	5	5	5	5	10	4	4	6	6	6	6	6
PI438327	Max	unknown	Algeria	Rameau 72	0	0	5	5	5	5	7	7	7	7	7	7	7	7	3	4	4	4	5	5	5	5	6	6	6	4	4	4	5	5	5	5	5	5	5	5	5	10	4	4	6	6	6	6	6
PI548379	Old	Heilongjiang	China	Mandarin Ottawa	0	0	5	5	5	5	7	7	7	7	7	7	7	7	3	4	4	4	5	5	5	5	6	6	6	4	4	4	5	5	5	5	5	5	5	5	5	10	4	4	6	6	6	6	6
PI361085B	Max	unknown	Romania	L.117	0	0	5	5	5	5	7	7	7	7	7	7	7	7	3	4	4	4	5	5	5	5	6	6	6	4	4	4	5	5	5	5	5	5	5	5	5	10	4	4	6	6	6	6	6
PI437955A	Max	unknown	China	VIR 1389	0	0	5	5	5	5	7	7	7	7	7	7	7	7	3	4	4	4	5	5	5	5	6	6	6	4	4	4	5	5	5	5	5	5	5	5	5	10	4	4	6	6	6	6	6
PI297508	Max	unknown	China	Czy chua No. 4	0	0	5	5	5	5	7	7	7	7	7	7	7	7	3	4	4	4	5	5	5	5	6	6	6	4	4	4	5	5	5	5	5	5	5	5	5	10	4	4	6	6	6	6	6
PI437735	Max	unknown	China	Tszin'-juan'2	0	0	5	5	5	5	7	7	7	7	7	7	7	7	3	4	4	4	5	5	5	5	6	6	6	4	4	4	5	5	5	5	5	5	5	5	5	10	4	4	6	6	6	6	6
PI437483	Max	Primorye	Russia	VIR 995	0	0	5	5	5	5	7	7	7	7	7	7	7	7	3	4	4	4	5	5	5	5	6	6	6	4	4	4	5	5	5	5	5	5	5	5	5	10	4	4	6	6	6	6	6
PI407708B	Max	Heilongjiang	China	Feng shou No. 10	0	0	5	5	5	5	7	7	7	7	7	7	7	7	3	4	4	4	5	60	68	184	211	238	323	4	4	4	5	5	5	5	5	48	50	53	55	58	4	4	6	6	32	36	36
PI417522	Max	unknown	Croatia	Zagrebacka	0	0	5	5	5	5	7	7	7	7	7	7	7	7	3	4	4	4	5	5	5	5	29	31	32	4	4	4	5	5	5	5	5	5	5	5	33	35	4	4	6	6	32	36	36
PI437977	Max	unknown	China	VIR 1528	0	0	5	5	5	5	7	7	7	7	7	7	7	7	3	4	4	4	5	60	68	184	211	374	538	4	4	4	5	5	5	5	5	48	50	53	55	58	4	4	6	6	32	36	36
PI153238	Max	unknown	Belgium	Dansk Ossijek	I	0	5	5	5	5	7	7	7	7	7	7	7	7												4	4	4	5	5	5	5	5	5	5	5	33	35	4	4	6	6	32	36	36
PI248406	Max	unknown	Yugoslavia	Osijecka	I	0	5	5	5	5	7	7	7	7	7	7	7	7												4	4	4	5	5	5	5	5	5	5	5	5	10	4	4	6	6	6	6	6
PI437193	Max	unknown	Moldova	Bessarabea 616	0	0	5	5	5	5	7	7	7	7	7	7	7	7	3	4	4	4	5	5	5	5	6	6	6	4	4	4	5	5	5	5	5	5	5	5	5	10	4	4	6	6	6	6	6
PI361056	Max	unknown	Russia	Beltskaia 645	0	0	5	5	5	5	7	7	7	7	7	7	7	7	3	4	4	4	5	5	5	5	6	6	6	4	4	4	5	5	5	5	5	5	5	5	5	10	4	4	6	6	6	6	6
PI088797	Max	Northeast China	China	5925	I	0	5	5	5	5	7	7	7	7	7	7	7	7												4	4	4	5	5	5	5	5	5	5	5	5	10	4	4	6	6	6	6	6
PI251586	Max	unknown	Bosnia and Herzegovina	Zagrebacka Rana	I	0	5	5	5	5	7	7	7	7	7	7	7	7												4	4	4	5	5	5	5	5	5	5	5	33	35	4	4	6	6	32	36	36
PI437998	Max	unknown	China	VIR 1688	0	0	5	5	5	5	7	7	7	7	7	7	7	7	3	4	4	4	5	5	5	5	6	6	6	4	4	4	5	5	5	5	5	5	5	5	5	10	4	4	6	6	6	6	6
PI548185	max	Illinois	United States	T162	I	0	5	5	5	5	7	7	7	7	7	7	7	7												4	4	4	5	5	5	5	5	5	5	5	33	35	4	4	6	6	32	36	36
PI290118	Max	unknown	Hungary	Izj hua	0	0	5	5	5	5	7	7	7	7	7	7	7	7	3	4	4	4	5	5	5	5	6	6	6	4	4	4	5	5	5	5	5	5	5	5	5	10	4	4	6	6	6	6	6
PI437583	Max	unknown	China	Chzi-hua N4	0	0	5	5	5	5	7	7	7	7	7	7	7	7	3	4	4	4	5	5	5	5	6	6	6	4	4	4	5	5	5	5	5	5	5	5	5	10	4	4	6	6	6	6	6
PI438423	Max	unknown	Hungary	Zagrebacka Rana	I	0	5	5	5	5	7	7	7	7	7	7	7	7												4	4	4	5	5	5	5	5	5	5	5	33	35	4	4	6	6	32	36	36
PI189881	Max	unknown	Hungary	Zelena Echo	I	0	5	5	5	5	7	7	7	7	7	7	7	7												4	4	4	5	5	5	5	5	5	5	5	5	10	4	4	6	6	6	6	6
PI548380	Old	Heilongjiang	China	Mandarin 507	I	0	5	5	5	5	7	7	7	7	7	7	7	7												4	4	4	5	5	5	5	5	5	5	5	33	35	4	4	6	6	32	36	36
PI291300	Max	Heilongjiang	China		I	0	5	5	5	5	7	7	7	7	7	7	7	7												4	4	4	5	5	5	5	5	5	5	5	5	10	4	4	6	6	6	6	6
PI437507	Max	Primorye	Russia	VIR 3859	0	0	5	5	5	5	7	7	7	7	7	7	7	7	3	4	4	4	5	5	5	5	6	6	6	4	4	4	5	5	5	5	5	5	5	5	5	10	4	4	6	6	6	6	6
PI184042	Max	Serbia	Yugoslavia	Nikogri	I	0	5	5	5	5	7	7	7	7	7	7	7	7												4	4	4	5	5	5	5	5	5	5	5	5	10	4	4	6	6	6	6	6
PI438068	Max	unknown	China	VIR 2431	0	0	5	5	5	5	7	7	7	7	7	7	7	7	3	4	4	4	5	5	5	5	6	6	6	4	4	4	5	5	5	5	5	5	5	5	5	10	4	4	6	6	6	6	6
PI437109A	Max	Far East	Russia	VIR 243	0	0	5	5	5	5	7	7	7	7	7	7	7	7	3	4	4	4	5	5	5	5	6	6	6	4	4	4	5	5	5	5	5	5	5	5	5	10	4	4	6	6	6	6	6
PI548355	Old	unknown	unknown	Kagon	I	0	5	5	5	5	7	7	7	7	7	7	7	7												4	4	4	5	5	5	5	5	5	5	5	33	35	4	4	6	6	32	36	36
PI437659	Max	unknown	China	Guan-shi-tszen	0	0	5	5	5	5	7	7	7	7	7	7	7	7	3	4	4	4	5	5	5	5	6	6	6	4	4	4	5	5	5	5	5	5	5	5	5	10	4	4	6	6	6	6	6
PI347567	Max	unknown	China	Tsi hua No. 4	0	0	5	5	5	5	7	7	7	7	7	7	7	7	3	21	27	35	60	74	86	94	107	120	154	4	4	4	5	5	5	5	5	5	5	5	5	10	4	4	6	6	6	6	6
PI437741	Max	unknown	China	Tszy-nua N3	I	0	5	5	5	5	7	7	7	7	7	7	7	7												4	4	4	5	5	5	5	5	48	50	53	55	58	4	4	6	6	32	36	36
PI603328	Max	Heilongjiang	China	Kuai dou	0	0	5	5	5	5	7	7	7	7	7	7	7	7	3	4	4	4	5	5	5	5	6	6	884	4	4	4	5	5	5	5	5	5	5	5	5	10	4	4	6	6	6	6	6
PI548320	Old	Jilin	China	Early White Eyebrow	0	0	5	5	5	5	7	7	7	7	7	7	7	7	3	4	4	4	5	5	5	5	29	697	996	4	4	4	5	5	5	5	5	5	5	5	5	5	4	4	6	6	6	6	6
PI437551	Max	Voronezh	Russia	A-100	0	0	5	5	5	5	7	7	7	7	7	7	7	7	3	4	4	4	5	5	5	5	6	6	6	4	4	4	5	5	5	5	5	5	5	5	5	10	4	4	6	6	6	6	6
PI561288	Max	unknown	Taiwan	AGS 293	IV	0	5	5	5	5	7	7	7	7	7	7	7	7
PI437519	Max	Primorye	Russia	VIR 5626	I	0	5	5	5	5	7	7	7	7	7	7	7	7												4	4	4	5	5	5	5	5	48	50	53	55	58	4	4	6	6	32	36	36
PI603360	Max	Jilin	China	Bai lu dou	I	0	5	5	5	5	7	7	7	7	7	7	7	7												4	4	4	5	5	5	5	5	5	5	5	5	10	4	4	6	6	6	6	6
PI507373	Max	Hokkaido	Japan	Tounou keitou	I	0	5	5	5	5	7	7	7	7	7	7	7	7												4	4	4	5	5	5	5	5	5	5	5	5	10	4	4	6	6	6	6	6
PI437615B	Max	unknown	China	DV-2788	0	0	5	5	5	5	7	7	7	7	7	7	7	7	3	4	4	4	5	60	68	258	309	354	509	4	4	4	5	5	5	5	5	5	5	5	5	10	4	4	6	6	6	6	6
PI437872	Max	unknown	China	Elita 676	0	0	5	5	5	5	7	7	7	7	7	7	7	7	3	4	4	4	5	5	5	5	6	6	6	4	4	4	5	5	5	5	5	5	5	5	5	10	4	4	6	6	6	6	6
PI437701	Max	unknown	China	Si-bi-va	0	0	5	5	5	5	7	7	7	7	7	7	7	7	3	4	4	4	5	5	5	5	6	6	6	4	4	4	5	5	5	5	5	5	5	5	5	10	4	4	6	6	6	6	6
FC033243_2	Max	unknown	unknown	Anderson	IV	0	6	6	6	6	8	8	8	8	8	8	8	8
FC033243_1	Max	unknown	unknown	Anderson	IV	0	6	6	6	6	8	8	8	8	8	8	8	8
FC033243	Max	unknown	unknown	Anderson	IV	0	6	6	6	6	8	8	8	8	8	8	8	8
PI548548	Modern	Delaware	United States	Delmar	IV	0	6	6	6	6	8	8	8	8	8	8	8	8
PI548514	Modern	Delaware	United States	Bethel	IV	0	6	6	6	6	8	8	8	8	8	8	8	8
PI612608	Modern	Delaware	United States	Celest	V	0	6	6	6	6	8	8	8	8	8	8	8	8
PI424155A	Max	Kyongsang Nam	South Korea	KAS 643-2	III	5	7	7	7	7	9	9	9	9	9	9	9	9
PI398687	Max	Chungchong Nam	South Korea	KAS 320-6	III	5	7	7	7	7	9	9	9	9	9	9	9	9
PI458207	Max	Cholla Puk	South Korea	KAS 560-14	IV	5	7	7	7	7	9	9	9	9	9	9	9	9
PI458022	Max	Seoul	South Korea	KAS 101-3-2	IV	5	7	7	7	7	9	9	9	9	9	9	9	9
PI506782	Max	unknown	Japan	Ipponsou	III	5	7	7	7	7	9	9	9	9	9	9	9	9
PI424444C	Max	Cholla Nam	South Korea	KAS 571-11	IV	5	7	7	7	7	9	9	9	9	9	9	9	9
PI398988	Max	Kyongsang Puk	South Korea	KLS 717-1	IV	5	7	7	7	7	9	9	9	9	9	9	9	9
PI399018	Max	Kyongsang Nam	South Korea	KLS 804-1	IV	5	7	7	7	7	9	9	9	9	9	9	9	9
PI423838	Max	Chungchong Puk	South Korea	KAS 370-19	III	5	7	7	7	7	9	9	9	9	9	9	9	9
PI398440	Max	Kangwon	South Korea	KAS 205-11	IV	5	7	7	7	7	9	9	9	9	9	9	9	9
PI408052A	Max	Cholla Nam	South Korea	KAS 575-10	III	5	7	7	7	7	9	9	9	9	9	9	9	9
PI398955	Max	Cholla Nam	South Korea	KLS 618-1	III	5	7	7	7	7	9	9	9	9	9	9	9	9
PI408048B	Max	Cholla Nam	South Korea	KAS 575-6	IV	5	7	7	7	7	9	9	9	9	9	9	9	9
PI340021A	Max	Cholla Puk	South Korea	No. 45	III	5	7	7	7	7	9	9	9	9	9	9	9	9
PI407862	Max	Cholla Puk	South Korea	KAS 510-9	IV	5	7	7	7	7	9	9	9	9	9	9	9	9
PI424366	Max	Chungchong Nam	South Korea	KAS 351-34	III	5	7	7	7	7	9	9	9	9	9	9	9	9
PI398728	Max	Chungchong Nam	South Korea	KAS 330-16-2	IV	5	7	7	7	7	9	9	9	9	9	9	9	9
PI509091A	Max	Cholla Puk	South Korea	KAS 560-6	V	5	7	7	7	7	9	9	9	9	9	9	9	9
PI398599	Max	Chungchong Puk	South Korea	KAS 390-6	IV	5	7	7	7	7	9	9	9	9	9	9	9	9
PI407861A	Max	Cholla Puk	South Korea	KAS 510-8	III	5	7	7	7	7	9	9	9	9	9	9	9	9
PI408026	Max	Cholla Nam	South Korea	KAS 549-9	III	5	7	7	7	7	9	9	9	9	9	9	9	9
PI508296A	Max	Cholla Nam	South Korea	Kumjong kong or Maeju kong	IV	5	7	7	7	7	9	9	9	9	9	9	9	9
PI423744	Max	Kyonggi	South Korea	KAS 150-23	III	5	7	7	7	7	9	9	9	9	9	9	9	9
PI398695	Max	Chungchong Nam	South Korea	KAS 330-2	IV	5	7	7	7	7	9	9	9	9	9	9	9	9
PI458175C	Max	Cholla Puk	South Korea	KAS 530-20	IV	5	7	7	7	7	9	9	9	9	9	9	9	9
PI417028	Max	Kanto	Japan	Kin daizu	IV	5	7	7	7	7	9	9	9	9	9	9	9	9
PI398841	Max	Chungchong Nam	South Korea	KAS 361-10	III	5	7	7	7	7	9	9	9	9	9	9	9	9
PI091725_3	Max	unknown	Japan	Akazu	II	5	7	7	7	7	9	9	9	9	9	9	9	9																									1	1	1	1	1	33	33
PI458233	Max	Cholla Nam	South Korea	KAS 574-13	III	5	7	7	7	7	9	9	9	9	9	9	9	9
PI408255A	Max	Kyongsang Nam	South Korea	KAS 611-2	III	5	7	7	7	7	9	9	9	9	9	9	9	9
PI424388	Max	Cholla Nam	South Korea	KAS 503-15	IV	5	7	7	7	7	9	9	9	9	9	9	9	9
PI407861B	Max	Cholla Puk	South Korea	KAS 510-8	III	5	7	7	7	7	9	9	9	9	9	9	9	9
PI424381	Max	Chungchong Puk	South Korea	KAS 371-1	IV	5	7	7	7	7	9	9	9	9	9	9	9	9
PI417456	Max	Hokkaido	Japan	Wase mame	III	5	7	7	7	7	9	9	9	9	9	9	9	9
PI398954	Max	Cholla Nam	South Korea	KLS 618-1	III	5	7	7	7	7	9	9	9	9	9	9	9	9
PI340031A	Max	Cholla Nam	South Korea	No. 55	III	5	7	7	7	7	9	9	9	9	9	9	9	9
PI407861C	Max	Cholla Puk	South Korea	KAS 510-8	IV	5	7	7	7	7	9	9	9	9	9	9	9	9
PI226589	Max	Tochigi	Japan	Tochigi No. 3	III	5	7	7	7	7	9	9	9	9	9	9	9	9
PI424265	Max	Kangwon	South Korea	KAS 235-4	IV	5	7	7	7	7	9	9	9	9	9	9	9	9
PI407926A	Max	Cholla Puk	South Korea	KAS 551-6	III	5	7	7	7	7	9	9	9	9	9	9	9	9
PI019986	Max	unknown	Japan	Okute Mame	IV	5	7	7	7	7	9	9	9	9	9	9	9	9
PI340011	Max	Chungchong Nam	South Korea		III	5	7	7	7	7	9	9	9	9	9	9	9	9
PI399080	Max	Chungchong Nam	South Korea		III	5	7	7	7	7	9	9	9	9	9	9	9	9
PI423798B	Max	Chungchong Nam	South Korea	KAS 301-3	IV	5	7	7	7	7	9	9	9	9	9	9	9	9
PI398441	Max	Kangwon	South Korea	KAS 205-11	IV	5	7	7	7	7	9	9	9	9	9	9	9	9
PI424264	Max	Kangwon	South Korea	KAS 235-3	IV	5	7	7	7	7	9	9	9	9	9	9	9	9
PI238931	Max	unknown	Japan	Shinhonen	III	5	7	7	7	7	9	9	9	9	9	9	9	9
PI398686	Max	Chungchong Nam	South Korea	KAS 320-6	III	5	7	7	7	7	9	9	9	9	9	9	9	9
PI408138C	Max	Kyongsang Puk	South Korea	KAS 640-7	III	5	7	7	7	7	9	9	9	9	9	9	9	9
PI423889	Max	Akita	Japan	Shirobana 1	III	5	7	7	7	7	9	9	9	9	9	9	9	9
PI398265	Max	Kyonggi	South Korea	KAS 170-5	IV	5	7	7	7	7	9	9	9	9	9	9	9	9
PI398933	Max	Cholla Puk	South Korea	KLS 502	IV	5	7	7	7	7	9	9	9	9	9	9	9	9
PI398439	Max	Kangwon	South Korea	KAS 205-11	IV	5	7	7	7	7	9	9	9	9	9	9	9	9
PI507248	Max	Kanto	Japan	Shirasaya	III	5	7	7	7	7	9	9	9	9	9	9	9	9
PI507280	Max	Tohoku	Japan	Shirohana 1	III	5	7	7	7	7	9	9	9	9	9	9	9	9
FC019979_1	Max	unknown	Japan	Sousei O Saya Eda Mame	IV	5	7	7	7	7	9	9	9	9	9	9	9	9
PI458255	Max	Cholla Nam	South Korea	KAS 577-18	III	5	7	7	7	7	9	9	9	9	9	9	9	9
PI398260	Max	Kyonggi	South Korea	KAS 170-3	IV	5	7	7	7	7	9	9	9	9	9	9	9	9
PI399001	Max	Kyongsang Nam	South Korea	KLS 729-1	IV	5	7	7	7	7	9	9	9	9	9	9	9	9
PI424563	Max	Kyongsang Puk	South Korea	KAS 636-16	III	5	7	7	7	7	9	9	9	9	9	9	9	9
PI398600	Max	Chungchong Puk	South Korea	KAS 390-6	III	5	7	7	7	7	9	9	9	9	9	9	9	9
PI408075	Max	Kyongsang Puk	South Korea	KAS 631-3	III	5	7	7	7	7	9	9	9	9	9	9	9	9
PI398654	Max	Chungchong Puk	South Korea	KAS 390-31	III	5	7	7	7	7	9	9	9	9	9	9	9	9
PI408312B	Max	Kyongsang Nam	South Korea	KAS 626-4	III	5	7	7	7	7	9	9	9	9	9	9	9	9
PI398727	Max	Chungchong Nam	South Korea	KAS 330-16-2	III	5	7	7	7	7	9	9	9	9	9	9	9	9
PI458175A	Max	Cholla Puk	South Korea	KAS 530-20	III	5	7	7	7	7	9	9	9	9	9	9	9	9
PI407933	Max	Cholla Puk	South Korea	KAS 552-5	III	5	7	7	7	7	9	9	9	9	9	9	9	9
PI506771	Max	Kanto	Japan	Ihhon sangou W	III	5	7	7	7	7	9	9	9	9	9	9	9	9
PI398814	Max	Chungchong Nam	South Korea	KAS 360-6	III	5	7	7	7	7	9	9	9	9	9	9	9	9
PI408076A	Max	Kyongsang Puk	South Korea	KAERI 631-4	IV	5	7	7	7	7	9	9	9	9	9	9	9	9
PI408315B	Max	Kyongsang Nam	South Korea	KAS 626-7	III	5	7	7	7	7	9	9	9	9	9	9	9	9
PI458160	Max	Cholla Puk	South Korea	KAS 512-1	III	5	7	7	7	7	9	9	9	9	9	9	9	9
PI424488A	Max	Kyongsang Nam	South Korea	KAS 604-21	III	5	7	7	7	7	9	9	9	9	9	9	9	9
PI458244A	Max	Cholla Nam	South Korea	KAS 577-7	III	5	7	7	7	7	9	9	9	9	9	9	9	9
PI200535	Max	Shikoku	Japan	Shirosaya	III	5	7	7	7	7	9	9	9	9	9	9	9	9
PI408028	Max	Cholla Nam	South Korea	KAS 549-11	III	5	7	7	7	7	9	9	9	9	9	9	9	9
PI424568	Max	Kyongsang Puk	South Korea	KAS 640-13	III	5	7	7	7	7	9	9	9	9	9	9	9	9
PI398638	Max	Chungchong Puk	South Korea	KAS 390-18	III	5	7	7	7	7	9	9	9	9	9	9	9	9
PI407875A	Max	Cholla Puk	South Korea	KAS 511-9	III	5	7	7	7	7	9	9	9	9	9	9	9	9
PI398639	Max	Chungchong Puk	South Korea	KAS 390-18	III	5	7	7	7	7	9	9	9	9	9	9	9	9
PI458307A	Max	Kyongsang Nam	South Korea	KAS 612-13	III	5	7	7	7	7	9	9	9	9	9	9	9	9
PI458042	Max	Kangwon	South Korea	KAS 210-21	III	5	7	7	7	7	9	9	9	9	9	9	9	9
PI398637	Max	Chungchong Puk	South Korea	KAS 390-18	III	5	7	7	7	7	9	9	9	9	9	9	9	9
PI458237	Max	Cholla Nam	South Korea	KAS 576-8	III	5	7	7	7	7	9	9	9	9	9	9	9	9
PI407850	Max	Cholla Puk	South Korea	KAS 510-2-1	III	5	7	7	7	7	9	9	9	9	9	9	9	9
PI458111	Max	Chungchong Nam	South Korea	KAS 301-5	III	5	7	7	7	7	9	9	9	9	9	9	9	9
PI424134	Max	Kyongsang Puk	South Korea	KAS 629-1	III	5	7	7	7	7	9	9	9	9	9	9	9	9
PI458205	Max	Cholla Puk	South Korea	KAS 560-12	III	5	7	7	7	7	9	9	9	9	9	9	9	9
PI398641	Max	Chungchong Puk	South Korea	KAS 390-19	III	5	7	7	7	7	9	9	9	9	9	9	9	9
PI407925	Max	Cholla Puk	South Korea	KAS 551-5	III	5	7	7	7	7	9	9	9	9	9	9	9	9
PI226588	Max	Tochigi	Japan	Tochigi No. 2	III	5	7	7	7	7	9	9	9	9	9	9	9	9
PI417201	Max	Tohoku	Japan	Nyuuchan	III	5	7	7	7	7	9	9	9	9	9	9	9	9
PI408199	Max	Kyongsang Nam	South Korea	KAS 600-4-1	IV	5	7	7	7	7	9	9	9	9	9	9	9	9
PI398989	Max	Kyongsang Puk	South Korea	KLS 719	III	5	7	7	7	7	9	9	9	9	9	9	9	9
PI398712	Max	Chungchong Nam	South Korea	KAS 330-11-2	III	5	7	7	7	7	9	9	9	9	9	9	9	9
PI408048A	Max	Cholla Nam	South Korea	KAS 575-6	III	5	7	7	7	7	9	9	9	9	9	9	9	9
PI408025	Max	Cholla Nam	South Korea	KAS 549-8	III	5	7	7	7	7	9	9	9	9	9	9	9	9
PI084979	Max	Saitama	Japan	Shakkin Nashi	III	5	7	7	7	7	9	9	9	9	9	9	9	9
PI417287	Max	Kanto	Japan	Shakkin nashi sen	IV	5	7	7	7	7	9	9	9	9	9	9	9	9
PI398992	Max	Kyongsang Puk	South Korea	KLS 721-1	III	5	7	7	7	7	9	9	9	9	9	9	9	9
PI424550	Max	Kyongsang Puk	South Korea	KAS 632-25	III	5	7	7	7	7	9	9	9	9	9	9	9	9
PI458189B	Max	Cholla Nam	South Korea	KAS 544-26	III	5	7	7	7	7	9	9	9	9	9	9	9	9
PI424425	Max	Cholla Nam	South Korea	KAS 540-19	III	5	7	7	7	7	9	9	9	9	9	9	9	9
PI423798A	Max	Chungchong Nam	South Korea	KAS 301-3	III	5	7	7	7	7	9	9	9	9	9	9	9	9
PI398934	Max	Cholla Puk	South Korea	KLS 502	IV	5	7	7	7	7	9	9	9	9	9	9	9	9
PI398505	Max	Chungchong Puk	South Korea	KAS 287-2	III	5	7	7	7	7	9	9	9	9	9	9	9	9
PI398503	Max	Chungchong Puk	South Korea	KAS 287-1	IV	5	7	7	7	7	9	9	9	9	9	9	9	9
PI398726	Max	Chungchong Nam	South Korea	KAS 330-16-1	III	5	7	7	7	7	9	9	9	9	9	9	9	9
PI458140	Max	Chungchong Nam	South Korea	KAS 355-15	III	5	7	7	7	7	9	9	9	9	9	9	9	9
PI407851	Max	Cholla Puk	South Korea	KAS 510-2-2	III	5	7	7	7	7	9	9	9	9	9	9	9	9
PI398859	Max	Chungchong Nam	South Korea	KAS 363-4	III	5	7	7	7	7	9	9	9	9	9	9	9	9
PI458259	Max	Cholla Nam	South Korea	KAS 578-4	III	5	7	7	7	7	9	9	9	9	9	9	9	9
PI339991	Max	Kyonggi	South Korea		III	5	7	7	7	7	9	9	9	9	9	9	9	9
PI424285D	Max	Kangwon	South Korea	KAS 239-3	IV	5	7	7	7	7	9	9	9	9	9	9	9	9
PI458189A	Max	Cholla Nam	South Korea	KAS 544-26	III	5	7	7	7	7	9	9	9	9	9	9	9	9
PI424541	Max	Kyongsang Nam	South Korea	KAS 624-30	III	5	7	7	7	7	9	9	9	9	9	9	9	9
PI086510	Max	Akita	Japan	Shirosaya	III	5	7	7	7	7	9	9	9	9	9	9	9	9
PI424444A	Max	Cholla Nam	South Korea	KAS 571-11	III	5	7	7	7	7	9	9	9	9	9	9	9	9
PI407870	Max	Cholla Puk	South Korea	KAS 511-4	III	5	7	7	7	7	9	9	9	9	9	9	9	9
PI340020	Max	Cholla Puk	South Korea		IV	5	7	7	7	7	9	9	9	9	9	9	9	9
PI424382	Max	Chungchong Puk	South Korea	KAS 371-2	III	5	7	7	7	7	9	9	9	9	9	9	9	9
PI408130	Max	Kyongsang Puk	South Korea	KAS 639-5	III	5	7	7	7	7	9	9	9	9	9	9	9	9
PI417225	Max	Tohoku	Japan	Ooshiratama	III	5	7	7	7	7	9	9	9	9	9	9	9	9
PI507125	Max	Kanto	Japan	Oiranwase	III	5	7	7	7	7	9	9	9	9	9	9	9	9
PI340033	Max	Cholla Nam	South Korea		III	5	7	7	7	7	9	9	9	9	9	9	9	9
PI340047	Max	Kyongsang Puk	South Korea		IV	5	7	7	7	7	9	9	9	9	9	9	9	9
PI399036	Max	Kyongsang Nam	South Korea	KLS 822-1	IV	5	7	7	7	7	9	9	9	9	9	9	9	9
PI424297	Max	Chungchong Nam	South Korea	KAS 300-9	III	5	7	7	7	7	9	9	9	9	9	9	9	9
PI399043	Max	Cheju	South Korea	KLS 903	III	5	7	7	7	7	9	9	9	9	9	9	9	9
PI398504	Max	Chungchong Puk	South Korea	KAS 287-1	III	5	7	7	7	7	9	9	9	9	9	9	9	9
PI423829	Max	Chungchong Nam	South Korea	KAS 362-8	III	5	7	7	7	7	9	9	9	9	9	9	9	9
PI398831	Max	Chungchong Nam	South Korea	KAS 361-1	III	5	7	7	7	7	9	9	9	9	9	9	9	9
PI417195	Max	Tohoku	Japan	Niigata 4	IV	5	7	7	7	7	9	9	9	9	9	9	9	9
PI458246B	Max	Cholla Nam	South Korea	KAS 577-9	III	5	7	7	7	7	9	9	9	9	9	9	9	9
PI339993	Max	Kyonggi	South Korea		III	5	7	7	7	7	9	9	9	9	9	9	9	9
PI273483A	Max	Seoul	South Korea		III	5	7	7	7	7	9	9	9	9	9	9	9	9
PI408321	Max	Kyongsang Nam	South Korea	KAS 635-2-1	III	5	7	7	7	7	9	9	9	9	9	9	9	9
PI408312A	Max	Kyongsang Nam	South Korea	KAS 626-4	III	5	7	7	7	7	9	9	9	9	9	9	9	9
PI273483E	Max	Seoul	South Korea		III	5	7	7	7	7	9	9	9	9	9	9	9	9
PI458197	Max	Cholla Nam	South Korea	KAS 547-6	III	5	7	7	7	7	9	9	9	9	9	9	9	9
PI398685	Max	Chungchong Nam	South Korea	KAS 320-5	IV	5	7	7	7	7	9	9	9	9	9	9	9	9
PI458117	Max	Chungchong Nam	South Korea	KAS 301-11	III	5	7	7	7	7	9	9	9	9	9	9	9	9
PI407849	Max	Cholla Puk	South Korea	KAS 510-1	III	5	7	7	7	7	9	9	9	9	9	9	9	9
PI398908	Max	Kangwon	South Korea	KLS 219	III	5	7	7	7	7	9	9	9	9	9	9	9	9
PI407926B	Max	Cholla Puk	South Korea	KAS 551-6	III	5	7	7	7	7	9	9	9	9	9	9	9	9
PI398927	Max	Chungchong Nam	South Korea	KLS 415-1	III	5	7	7	7	7	9	9	9	9	9	9	9	9
PI339977	Max	Kyonggi	South Korea		III	5	7	7	7	7	9	9	9	9	9	9	9	9
PI274206	Max	Kyonggi	South Korea	Choongpuk back	III	5	7	7	7	7	9	9	9	9	9	9	9	9
PI407903B	Max	Cholla Puk	South Korea	KAS 530-1	III	5	7	7	7	7	9	9	9	9	9	9	9	9
PI408005	Max	Cholla Nam	South Korea	KAS 547-1	III	5	7	7	7	7	9	9	9	9	9	9	9	9
PI424261	Max	Kangwon	South Korea	KAS 205-25	III	5	7	7	7	7	9	9	9	9	9	9	9	9
PI398832	Max	Chungchong Nam	South Korea	KAS 361-1	III	5	7	7	7	7	9	9	9	9	9	9	9	9
PI424319	Max	Chungchong Puk	South Korea	KAS 333-5	III	5	7	7	7	7	9	9	9	9	9	9	9	9
PI407875B	Max	Cholla Puk	South Korea	KAS 511-9	IV	5	7	7	7	7	9	9	9	9	9	9	9	9
PI424540	Max	Kyongsang Nam	South Korea	KAS 624-29	III	5	7	7	7	7	9	9	9	9	9	9	9	9
PI424423	Max	Cholla Nam	South Korea	KAS 540-17	III	5	7	7	7	7	9	9	9	9	9	9	9	9
PI506766	Max	Tohoku	Japan	Ibaragi mame 7	III	5	7	7	7	7	9	9	9	9	9	9	9	9
PI424359	Max	Chungchong Nam	South Korea	KAS 351-27	III	5	7	7	7	7	9	9	9	9	9	9	9	9
PI458178	Max	Cholla Nam	South Korea	KAS 540-21	III	5	7	7	7	7	9	9	9	9	9	9	9	9
PI340007	Max	Kangwon	South Korea		III	5	7	7	7	7	9	9	9	9	9	9	9	9
PI398709	Max	Chungchong Nam	South Korea	KAS 330-11-1	III	5	7	7	7	7	9	9	9	9	9	9	9	9
PI398980	Max	Kyongsang Puk	South Korea	KLS 708-1	III	5	7	7	7	7	9	9	9	9	9	9	9	9
PI424422	Max	Cholla Nam	South Korea	KAS 540-16	III	5	7	7	7	7	9	9	9	9	9	9	9	9
PI424293	Max	Chungchong Nam	South Korea	KAS 300-5	IV	5	7	7	7	7	9	9	9	9	9	9	9	9
PI398749	Max	Chungchong Nam	South Korea	KAS 339-5	III	5	7	7	7	7	9	9	9	9	9	9	9	9
PI398885	Max	Kyonggi	South Korea	KLS 132-1	III	5	7	7	7	7	9	9	9	9	9	9	9	9
PI408052B	Max	Cholla Nam	South Korea	KAS 575-10	III	5	7	7	7	7	9	9	9	9	9	9	9	9
PI506671	Max	Kanto	Japan	Fukuhime	III	5	7	7	7	7	9	9	9	9	9	9	9	9
PI398957	Max	Cholla Nam	South Korea	KLS 619-1	III	5	7	7	7	7	9	9	9	9	9	9	9	9
PI340053A	Max	Kyongsang Puk	South Korea		IV	5	7	7	7	7	9	9	9	9	9	9	9	9
PI407903A	Max	Cholla Puk	South Korea	KAS 530-1	III	5	7	7	7	7	9	9	9	9	9	9	9	9
PI340018	Max	Chungchong Nam	South Korea		II	5	7	7	7	7	9	9	9	9	9	9	9	9																									1	1	1	1	1	33	33
PI458307B	Max	Kyongsang Nam	South Korea	KAS 612-13	IV	5	7	7	7	7	9	9	9	9	9	9	9	9
PI398710	Max	Chungchong Nam	South Korea	KAS 330-11-1	III	5	7	7	7	7	9	9	9	9	9	9	9	9
PI173994	Max	unknown	South Korea	Choug Puk Paik	III	5	7	7	7	7	9	9	9	9	9	9	9	9
PI423815	Max	Chungchong Nam	South Korea	KAS 339-11	III	5	7	7	7	7	9	9	9	9	9	9	9	9
PI458101	Max	Kangwon	South Korea	KAS 243-5	III	5	7	7	7	7	9	9	9	9	9	9	9	9
PI398655	Max	Chungchong Puk	South Korea	KAS 390-31	IV	5	7	7	7	7	9	9	9	9	9	9	9	9
PI603908	Max	unknown	North Korea	Baktae	II	5	7	7	7	7	9	9	9	9	9	9	9	9																									1	1	1	1	1	33	33
PI398684	Max	Chungchong Nam	South Korea	KAS 320-5	III	5	7	7	7	7	9	9	9	9	9	9	9	9
PI408052C	Max	Cholla Nam	South Korea	KAS 575-10	IV	5	7	7	7	7	9	9	9	9	9	9	9	9
PI424249D	Max	Kangwon	South Korea	KAS 200-42	IV	5	7	7	7	7	9	9	9	9	9	9	9	9
PI417018	Max	Tohoku	Japan	Keikidou suigen	III	5	7	7	7	7	9	9	9	9	9	9	9	9
PI398822	Max	Chungchong Nam	South Korea	KAS 360-11	III	5	7	7	7	7	9	9	9	9	9	9	9	9
PI424155B	Max	Kyongsang Nam	South Korea	KAS 643-2	IV	5	7	7	7	7	9	9	9	9	9	9	9	9
PI458040	Max	Kangwon	South Korea	KAS 210-19	III	5	7	7	7	7	9	9	9	9	9	9	9	9
PI424408	Max	Cholla Puk	South Korea	KAS 531-2	III	5	7	7	7	7	9	9	9	9	9	9	9	9
PI340041	Max	Kyongsang Puk	South Korea		III	5	7	7	7	7	9	9	9	9	9	9	9	9
PI398971	Max	Cholla Nam	South Korea	KLS 631-1	V	5	7	7	7	7	9	9	9	9	9	9	9	9
PI398972	Max	Cholla Nam	South Korea	KLS 631-1	V	5	7	7	7	7	9	9	9	9	9	9	9	9
PI398640	Max	Chungchong Puk	South Korea	KAS 390-19	IV	5	7	7	7	7	9	9	9	9	9	9	9	9
PI423776	Max	Kangwon	South Korea	KAS 233-1	III	5	7	7	7	7	9	9	9	9	9	9	9	9
PI423777	Max	Kangwon	South Korea	KAS 233-2	IV	5	7	7	7	7	9	9	9	9	9	9	9	9
PI408019A	Max	Cholla Nam	South Korea	KAS 549-2	III	5	7	7	7	7	9	9	9	9	9	9	9	9
PI408270A	Max	Kyongsang Nam	South Korea	KAERI 613-4	III	5	7	7	7	7	9	9	9	9	9	9	9	9
PI424513	Max	Kyongsang Nam	South Korea	KAS 610-7	IV	5	7	7	7	7	9	9	9	9	9	9	9	9
PI518833	Max	unknown	Japan		VI	5	7	7	7	7	9	9	9	9	9	9	9	9
PI398636	Max	Chungchong Puk	South Korea	KAS 390-18	IV	5	7	7	7	7	9	9	9	9	9	9	9	9
PI408135A	Max	Kyongsang Puk	South Korea	KAS 640-4	III	5	7	7	7	7	9	9	9	9	9	9	9	9
PI398806	Max	Chungchong Nam	South Korea	KAS 360-2	III	5	7	7	7	7	9	9	9	9	9	9	9	9
PI424317	Max	Chungchong Puk	South Korea	KAS 333-3	IV	5	7	7	7	7	9	9	9	9	9	9	9	9
PI416943	Max	Kanto	Japan	Ibaragi	III	5	7	7	7	7	9	9	9	9	9	9	9	9
PI408315A	Max	Kyongsang Nam	South Korea	KAS 626-7	III	5	7	7	7	7	9	9	9	9	9	9	9	9
PI424263	Max	Kangwon	South Korea	KAS 235-2	IV	5	7	7	7	7	9	9	9	9	9	9	9	9
PI424249E	Max	Kangwon	South Korea	KAS 200-42	IV	5	7	7	7	7	9	9	9	9	9	9	9	9
PI398821	Max	Chungchong Nam	South Korea	KAS 360-11	III	5	7	7	7	7	9	9	9	9	9	9	9	9
PI424249A	Max	Kangwon	South Korea	KAS 200-42	III	5	7	7	7	7	9	9	9	9	9	9	9	9
PI423796A	Max	Kangwon	South Korea	KAS 237-3	IV	5	7	7	7	7	9	9	9	9	9	9	9	9
PI424249C	Max	Kangwon	South Korea	KAS 200-42	IV	5	7	7	7	7	9	9	9	9	9	9	9	9
PI398601	Max	Chungchong Puk	South Korea	KAS 390-6	IV	5	7	7	7	7	9	9	9	9	9	9	9	9
PI458123B	Max	Chungchong Nam	South Korea	KAS 330-4	III	5	7	7	7	7	9	9	9	9	9	9	9	9
PI508296F	Max	Cholla Nam	South Korea	Kumjong kong or Maeju kong	IV	5	7	7	7	7	9	9	9	9	9	9	9	9
PI458113	Max	Chungchong Nam	South Korea	KAS 301-7	III	5	7	7	7	7	9	9	9	9	9	9	9	9
PI458276	Max	Cholla Nam	South Korea	KAS 580-2	III	5	7	7	7	7	9	9	9	9	9	9	9	9
PI423796B	Max	Kangwon	South Korea	KAS 237-3	IV	5	7	7	7	7	9	9	9	9	9	9	9	9
PI416945	Max	Tohoku	Japan	Ibaragi mame	IV	5	7	7	7	7	9	9	9	9	9	9	9	9
PI458246A	Max	Cholla Nam	South Korea	KAS 577-9	III	5	7	7	7	7	9	9	9	9	9	9	9	9
PI506720	Max	Kanto	Japan	Hanayome	III	5	7	7	7	7	9	9	9	9	9	9	9	9
PI398708	Max	Chungchong Nam	South Korea	KAS 330-11-1	III	5	7	7	7	7	9	9	9	9	9	9	9	9
PI408128	Max	Kyongsang Puk	South Korea	KAS 639-3	III	5	7	7	7	7	9	9	9	9	9	9	9	9
PI416870	Max	Kanto	Japan	Fukumusume	III	5	7	7	7	7	9	9	9	9	9	9	9	9
PI507530	Max	Kanto	Japan	Wase tsuru no ko	III	5	7	7	7	7	9	9	9	9	9	9	9	9
PI398707	Max	Chungchong Nam	South Korea	KAS 330-10	IV	5	7	7	7	7	9	9	9	9	9	9	9	9
PI340052	Max	Kyongsang Puk	South Korea		III	5	7	7	7	7	9	9	9	9	9	9	9	9
PI506837	Max	Kanto	Japan	Kantou 7	III	5	7	7	7	7	9	9	9	9	9	9	9	9
PI408138B	Max	Kyongsang Puk	South Korea	KAS 640-7	IV	5	7	7	7	7	9	9	9	9	9	9	9	9
PI548335	Old	unknown	Japan	Guelph	III	6	8	8	8	8	10	10	10	10	10	10	10	10
PI030594	Max	Heilongjiang	China	Ching Tou	II	6	8	8	8	8	10	10	10	10	10	10	10	10																									2	14	24	29	37	41	41
PI548165	max	Illinois	United States	T93A	II	6	8	8	8	8	10	10	10	10	10	10	10	10																									2	14	24	29	37	41	41
PI437902C	Max	unknown	China	Elita 764	II	0	0	9	9	9	11	11	11	11	11	11	11	11																									2	14	19	30	38	42	42
PI030599	Max	Heilongjiang	China	Chin Yuan Tou	II	0	0	9	9	9	11	11	11	11	11	11	11	11																									2	14	19	30	38	42	42
PI070247	Max	Jilin	China	8112	III	0	0	9	9	9	11	11	11	11	11	11	11	11
PI068710	Max	Heilongjiang	China	246	III	0	0	9	9	9	11	11	11	11	11	11	11	11
PI639532	Max	Primorye	Russian Federation		II	0	0	9	9	9	11	11	11	11	11	11	11	11																									2	14	19	30	38	42	42
PI437795	Max	unknown	China	VIR 5249	II	0	0	9	9	9	11	11	11	11	11	11	11	11																									2	14	19	30	38	42	42
PI437898	Max	unknown	China	Elita 756	II	0	0	9	9	9	11	11	11	11	11	11	11	11																									2	14	19	30	38	42	42
PI437893	Max	unknown	China	Elita 743	II	0	0	9	9	9	11	11	11	11	11	11	11	11																									2	14	19	30	38	42	42
PI437902A	Max	unknown	China	Elita 764	II	0	0	9	9	9	11	11	11	11	11	11	11	11																									2	14	19	30	38	42	42
PI437899	Max	unknown	China	Elita 759	II	0	0	9	9	9	11	11	11	11	11	11	11	11																									2	14	19	30	38	42	42
PI437953A	Max	unknown	China	VIR 1385	I	0	0	9	9	9	11	11	11	11	11	11	11	11												4	4	17	35	61	62	66	281	322	366	404	482	527	2	14	19	30	38	42	42
PI437340A	Max	Amur	Russia	DVIZ 1477	I	0	0	9	9	9	11	11	11	11	11	11	11	11												4	4	57	87	145	156	198	224	250	278	302	327	358	2	14	19	30	38	42	42
PI437340B	Max	Amur	Russia	DVIZ 1477	II	0	0	9	9	9	11	11	11	11	11	11	11	11																									2	14	19	30	38	42	42
PI437900	Max	unknown	China	Elita 760	II	0	0	9	9	9	11	11	11	11	11	11	11	11																									2	14	19	30	38	42	42
PI437878A	Max	unknown	China	Elita 695	I	0	0	9	9	9	11	11	11	11	11	11	11	11												4	4	17	35	61	62	66	281	322	366	404	482	527	2	14	19	30	38	42	42
PI438175	Max	unknown	China	VIR 4432	II	4	9	10	10	10	12	12	12	12	12	12	12	12																									7	8	25	31	39	43	43
PI437889	Max	unknown	China	Elita 728	II	4	9	10	10	10	12	12	12	12	12	12	12	12																									7	8	25	31	39	43	43
PI030600	Max	Jilin	China	Chin Yuan Tou	II	4	9	10	10	10	12	12	12	12	12	12	12	12																									7	8	25	31	39	43	43
PI070084	Max	Jilin	China	7172	II	4	9	10	10	10	12	12	12	12	12	12	12	12																									7	8	25	31	39	43	43
PI438002	Max	unknown	China	VIR 1725	I	4	9	10	10	10	12	12	12	12	12	12	12	12												0	16	23	33	203	217	254	293	341	412	462	506	553	7	8	25	31	39	43	43
PI068555	Max	Northeast China	China	329	II	4	9	10	10	10	12	12	12	12	12	12	12	12																									7	8	25	31	39	43	43
PI068587	Max	Northeast China	China	348	II	4	9	10	10	10	12	12	12	12	12	12	12	12																									7	8	25	31	39	43	43
PI437319	Max	Primorye	Russia	Chabaro	I	5	7	11	11	11	13	13	13	13	13	13	13	13												18	37	75	131	176	188	217	249	284	321	347	377	413	2	9	11	12	14	68	72
PI404177	Max	unknown	China	Tiu sen jan lj gu	IV	5	7	11	11	11	13	13	13	13	13	13	13	13
PI438506	Max	unknown	United States	VIR 54	II	5	7	11	11	11	13	13	13	13	13	13	13	13																									2	9	11	12	14	68	72
PI438427	Max	unknown	India	VIR 5532	III	5	7	11	11	11	13	13	13	13	13	13	13	13
PI437393	Max	Primorye	Russia	Ussurijscaja 462	III	5	7	11	11	11	13	13	13	13	13	13	13	13
PI548676	Private	Ohio	United States	Bombay	I	5	7	11	11	11	13	13	13	13	13	13	13	13												4	4	4	6	27	27	30	30	30	32	279	301	331	2	9	11	12	14	68	72
PI437841	Max	unknown	China	DV-902	II	5	7	11	11	11	13	13	13	13	13	13	13	13																									2	9	11	12	14	68	72
PI437593A	Max	unknown	China	Da-tszin'-huan	0	5	7	11	11	11	13	13	13	13	13	13	13	13	3	4	47	89	97	124	144	171	229	257	495	4	4	4	6	27	27	30	30	30	32	279	301	331	2	9	11	12	14	68	72
PI437543	Max	unknown	Ukraine	Pravda	0	5	7	11	11	11	13	13	13	13	13	13	13	13	3	4	47	89	97	124	144	171	229	257	495	4	4	4	6	27	27	30	30	30	32	279	301	331	2	9	11	12	14	68	72
PI068604_2	Max	Northeast China	China	285	I	5	7	11	11	11	13	13	13	13	13	13	13	13												4	4	4	6	27	27	30	42	42	44	46	48	51	2	9	11	12	14	68	72
PI548404	Old	unknown	unknown	Poland Yellow	0	5	7	11	11	11	13	13	13	13	13	13	13	13	3	4	47	89	97	124	144	171	229	257	495	4	4	4	6	27	27	30	30	30	32	279	301	331	2	9	11	12	14	68	72
PI297502	Max	unknown	China	Cina 496-079	I	5	7	11	11	11	13	13	13	13	13	13	13	13												4	4	4	6	27	27	30	30	30	32	33	35	37	2	9	11	32	40	44	44
PI417510	Max	unknown	Germany	Glosman	I	5	7	11	11	11	13	13	13	13	13	13	13	13												4	4	4	6	27	27	30	30	30	32	279	301	331	2	9	11	12	14	68	72
PI438078	Max	unknown	China	VIR 2478	I	5	7	11	11	11	13	13	13	13	13	13	13	13												4	4	4	6	27	27	30	30	30	32	33	35	37	2	9	11	32	40	44	44
PI548332	Old	Khabarovsk	Russia	Goldsoy	0	5	7	11	11	11	13	13	13	13	13	13	13	13	3	4	47	89	97	124	144	171	229	257	495	4	4	4	6	27	27	30	30	30	32	279	301	331	2	9	11	12	14	68	72
PI036653	Max	Heilongjiang	China		I	5	7	11	11	11	13	13	13	13	13	13	13	13												4	4	4	6	27	27	30	30	30	32	33	35	37	2	9	11	32	40	44	44
PI437380	Max	Primorye	Russia	Ussurijscaja 432	0	5	7	11	11	11	13	13	13	13	13	13	13	13	3	4	4	62	67	148	176	212	291	334	477	4	4	4	6	27	27	30	30	30	32	279	301	331	2	9	11	12	14	68	72
PI548336	Old	Khabarovsk	Russia	Habaro	I	5	7	11	11	11	13	13	13	13	13	13	13	13												4	4	4	6	27	27	30	30	30	32	279	301	331	2	9	11	12	14	68	72
PI548394	Old	Khabarovsk	Russia	OAC 211	I	5	7	11	11	11	13	13	13	13	13	13	13	13												4	4	4	6	27	27	30	30	30	32	279	301	331	2	9	11	12	14	68	72
PI437445	Max	Primorye	Russia	Ussurijscaja 595	I	5	7	11	11	11	13	13	13	13	13	13	13	13												4	4	4	6	27	27	30	30	30	32	279	301	331	2	9	11	12	14	68	72
PI438029	Max	unknown	China	VIR 2112	0	5	7	11	11	11	13	13	13	13	13	13	13	13	3	4	4	62	67	148	229	281	336	386	553	4	4	4	6	27	27	30	42	42	44	46	416	559	2	9	11	12	14	68	72
PI548387	Old	unknown	unknown	Miller 67	III	5	7	11	11	11	13	13	13	13	13	13	13	13
PI437117	Max	Far East	Russia	VIR 532	I	5	7	11	11	11	13	13	13	13	13	13	13	13												4	4	4	6	27	27	30	42	42	44	46	48	51	2	9	11	12	14	68	72
PI438004A	Max	unknown	China	VIR 1746	I	5	7	11	11	11	13	13	13	13	13	13	13	13												4	4	4	6	27	27	30	30	30	32	33	35	37	2	9	11	32	40	44	44
PI346307	Max	unknown	India	PLSO-63	IV	5	7	11	11	11	13	13	13	13	13	13	13	13
PI417556	Max	unknown	Poland	Itocista	00	5	7	11	11	11	13	13	13	13	13	13	13	13	3	4	47	89	97	124	144	171	229	257	349	4	4	4	6	27	27	30	30	30	32	279	301	331
PI423717	Max	unknown	Poland	Zlocista	00	5	7	11	11	11	13	13	13	13	13	13	13	13	3	4	47	89	97	124	144	171	229	257	349	4	4	4	6	27	27	30	30	30	32	279	301	331
PI438494	Max	unknown	United States	Ito san	I	5	7	11	11	11	13	13	13	13	13	13	13	13												4	4	4	6	27	27	30	30	30	32	279	301	331	2	9	11	12	14	68	72
PI437971	Max	unknown	China	VIR 1470	I	5	7	11	11	11	13	13	13	13	13	13	13	13												4	4	4	6	27	27	30	30	30	32	33	35	37	2	9	11	32	40	44	44
PI437411	Max	Primorye	Russia	Ussurijscaja 507	I	5	7	11	11	11	13	13	13	13	13	13	13	13												4	4	4	6	27	27	30	30	30	32	279	301	331	2	9	11	12	14	68	72
PI079586	Max	Heilongjiang	China	N236/149G	II	7	10	12	12	12	14	14	14	14	14	14	14	14																									9	15	20	33	41	45	45
PI437523	Max	unknown	Turkmenistan	VIR 142	0	7	10	12	12	12	14	14	14	14	14	14	14	14	8	39	75	119	130	173	206	248	298	341	487	8	11	13	21	65	66	70	77	81	85	377	411	452	9	15	20	33	41	45	45
PI639527	Max		Uzbekistan		0	7	10	12	12	12	14	14	14	14	14	14	14	14	8	39	75	119	130	173	206	248	298	341	487	8	11	13	21	65	66	70	77	81	85	377	411	452	9	15	20	33	41	45	45
PI603337A	Max	Heilongjiang	China	Yan shou chang li hei	I	7	10	12	12	12	14	14	14	14	14	14	14	14												8	11	13	85	109	119	129	145	523	607	688	772	860	9	15	20	33	41	45	45
PI086045	Max	Hokkaido	Japan	Kokuonshokuzu	II	7	10	12	12	12	14	14	14	14	14	14	14	14																									9	15	20	33	41	45	45
PI347555	Max	unknown	Romania	BG 23-44	0	7	10	12	12	12	14	14	14	14	14	14	14	14	8	12	13	25	28	95	112	125	144	185	244	8	11	13	21	65	66	70	77	81	85	89	95	100	9	15	20	33	41	45	45
PI153263	Max	unknown	Belgium	Roumanie	I	7	10	12	12	12	14	14	14	14	14	14	14	14												8	11	13	21	65	66	70	77	81	85	89	95	100	9	15	20	33	41	45	45
PI417517	Max	Serbia	Yugoslavia	Novosadska White	I	7	10	12	12	12	14	14	14	14	14	14	14	14												8	11	13	21	65	66	70	77	81	85	89	95	100	9	15	20	33	41	45	45
PI153285	Max	unknown	unknown	N-26	I	7	10	12	12	12	14	14	14	14	14	14	14	14												8	11	13	21	65	66	70	77	81	85	89	95	100	9	15	20	33	41	45	45
PI437949	Max	unknown	China	VIR 834	I	7	10	12	12	12	14	14	14	14	14	14	14	14												8	11	13	21	65	66	70	77	81	85	89	95	100	9	15	20	33	41	45	45
PI132201	Max	unknown	Netherlands	No. D. 1	I	7	10	12	12	12	14	14	14	14	14	14	14	14												8	11	13	21	65	66	70	77	81	85	89	95	100	9	15	20	33	41	45	45
PI438361	Max	unknown	Bulgaria	VU-5831	I	7	10	12	12	12	14	14	14	14	14	14	14	14												8	11	13	21	65	66	70	77	81	85	89	95	100	9	15	20	33	41	45	45
PI132206	Max	unknown	Netherlands	No. D.7	I	7	10	12	12	12	14	14	14	14	14	14	14	14												8	11	13	21	65	66	70	77	81	85	89	95	100	9	15	20	33	41	45	45
PI445819	Max	unknown	Germany	Raststatter Schwarze	I	7	10	12	12	12	14	14	14	14	14	14	14	14												8	11	13	21	65	66	70	77	81	85	89	95	100	9	15	20	33	41	45	45
PI153271	Max	unknown	Belgium	Wisconsin Black	I	7	10	12	12	12	14	14	14	14	14	14	14	14												8	11	13	21	65	66	70	77	81	85	89	95	100	9	15	20	33	41	45	45
PI438372	Max	unknown	Germany	Roudnieka Cerna	I	7	10	12	12	12	14	14	14	14	14	14	14	14												8	11	13	21	65	66	70	77	81	85	89	95	100	9	15	20	33	41	45	45
PI438350B	Max	unknown	Bulgaria	Chernaja VU 5834	I	7	10	12	12	12	14	14	14	14	14	14	14	14												8	11	13	21	65	66	70	77	81	85	89	95	100	9	15	20	33	41	45	45
PI438033	Max	unknown	China	VIR 2166	I	7	10	12	12	12	14	14	14	14	14	14	14	14												8	11	13	21	65	66	70	77	81	85	89	95	100	9	15	20	33	41	45	45
PI047131	Max	Heilongjiang	China	T85	II	7	10	12	12	12	14	14	14	14	14	14	14	14																									9	15	20	33	41	45	45
PI438350A	Max	unknown	Bulgaria	Chernaja VU 5834	I	7	10	12	12	12	14	14	14	14	14	14	14	14												8	11	13	21	65	66	70	77	81	85	89	95	100	9	15	20	33	41	45	45
PI437948	Max	unknown	China	VIR 827	I	7	10	12	12	12	14	14	14	14	14	14	14	14												8	11	13	21	65	66	70	77	81	85	89	95	100	9	15	20	33	41	45	45
PI437669	Max	unknown	China	Kucitsu yen	II	7	10	12	12	12	14	14	14	14	14	14	14	14																									9	15	20	33	41	45	45
PI437484	Max	Primorye	Russia	VIR 1002	II	7	10	12	12	12	14	14	14	14	14	14	14	14																									9	15	20	33	41	45	45
PI361090	Max	unknown	Romania	Neagra de Platt	I	7	10	12	12	12	14	14	14	14	14	14	14	14												8	11	13	21	65	66	70	77	81	85	89	95	100	9	15	20	33	41	45	45
PI438032	Max	unknown	China	VIR 2165	I	7	10	12	12	12	14	14	14	14	14	14	14	14												8	11	13	21	65	66	70	77	81	85	89	95	100	9	15	20	33	41	45	45
PI361089	Max	unknown	Germany	Mittelfruheschwarze I	I	7	10	12	12	12	14	14	14	14	14	14	14	14												8	11	13	21	65	66	70	77	81	85	89	95	100	9	15	20	33	41	45	45
PI437119	Max	Primorye	Russia	VIR 1016	I	7	10	12	12	12	14	14	14	14	14	14	14	14												8	11	13	21	65	66	70	77	81	85	89	95	100	9	15	20	33	41	45	45
PI639537	Max	Primorye	Russian Federation		I	7	10	12	12	12	14	14	14	14	14	14	14	14												8	11	13	21	65	66	70	77	81	85	89	95	100	9	15	20	33	41	45	45
PI438005	Max	unknown	China	VIR 1748	I	7	10	12	12	12	14	14	14	14	14	14	14	14												8	11	13	21	65	66	70	77	81	85	89	95	100	9	15	20	33	41	45	45
PI603337B	Max	Heilongjiang	China	Yan shou chang li hei	I	7	10	12	12	12	14	14	14	14	14	14	14	14												8	11	13	85	109	119	129	145	523	607	688	772	860	9	15	20	33	41	45	45
PI438250B	Max	unknown	China	VIR 4705	II	7	10	12	12	12	14	14	14	14	14	14	14	14																									9	15	20	33	41	45	45
PI295947	Max	Amur	Russia	Amurskaja 57	0	7	10	12	12	12	14	14	14	14	14	14	14	14	8	12	13	25	28	95	112	125	144	159	208	8	11	13	21	65	68	72	79	162	179	192	204	221	9	15	20	33	41	45	45
PI437075	Max	Amur	Russia	Amurscaja 57	I	7	10	12	12	12	14	14	14	14	14	14	14	14												8	11	13	21	65	68	72	79	162	179	192	204	221	9	15	20	33	41	45	45
PI189946	Max	unknown	France	Tubingen	I	7	10	12	12	12	14	14	14	14	14	14	14	14												8	11	13	21	65	66	70	77	81	85	89	151	162	9	15	20	33	41	45	45
PI437386	Max	Primorye	Russia	Ussurijscaja 451	II	7	10	12	12	12	14	14	14	14	14	14	14	14																									9	15	20	33	41	45	45
PI096333	Max	Hamgyong Puk	North Korea	628	IV	6	8	8	8	8	10	10	10	10	10	10	15	15
PI054583	Max	Liaoning	China	No. 23	III	6	8	8	8	8	10	10	10	10	10	10	15	15
PI092557	Max	Jilin	China	7752	IV	6	8	8	8	8	10	10	10	10	10	10	15	15
PI157448	Max	Kyonggi	South Korea	Kyui-za-an	IV	6	8	8	8	8	10	10	10	10	10	10	15	15
PI084939	Max	Pusan	South Korea	Kaundokon	IV	6	8	8	8	8	10	10	10	10	10	10	15	15
PI507063	Max	Tohoku	Japan	N-BC	II	6	8	8	8	8	10	10	10	10	10	10	15	15																									1	1	1	1	1	33	33
PI054591	Max	Liaoning	China	No. 31	III	0	5	13	13	13	15	15	15	15	15	15	16	16
PI091180	Max	Liaoning	China	6635	II	1	1	1	1	1	1	1	16	16	16	16	17	17																									6	7	28	36	44	48	48
PI054592	Max	Liaoning	China	No. 32	III	1	1	1	1	1	1	1	16	16	16	16	17	17
PI091731	Max	Jilin	China	Grade No. 1	III	1	1	1	1	1	1	1	16	16	16	16	17	17
PI092466	Max	Jilin	China	No. 118	III	1	1	1	1	1	1	1	16	16	16	16	17	17
PI091159	Max	Liaoning	China	6614	III	1	1	1	1	1	1	1	16	16	16	16	17	17
PI088300	Max	Northeast China	China	5689	IV	6	8	8	14	14	16	16	17	17	17	17	18	18
PI054606_1	Max	Liaoning	China	No. 46	IV	6	8	8	14	14	16	16	17	17	17	17	18	18
PI548339	Old	Liaoning	China	Harbinsoy	IV	6	8	8	14	14	16	16	17	17	17	17	18	18
PI404173B	Max	unknown	China	Fyn sen baj pi	IV	6	8	8	14	14	16	16	17	17	17	17	18	18
PI092688	Max	Jilin	China	7883	III	0	11	14	15	15	17	17	18	18	18	18	19	19
PI089171	Max	Northeast China	China	6158	II	0	11	14	15	15	17	17	18	18	18	18	19	19																									7	11	29	38	46	50	50
PI407719	Max	Jilin	China	Jou feng No. 2	II	0	11	14	15	15	17	17	18	18	18	18	19	19																									7	11	29	38	46	50	50
PI088294	Max	Jilin	China	5683	II	0	11	14	15	15	17	17	18	18	18	18	19	19																									7	11	29	38	46	50	50
PI088301	Max	Northeast China	China	5690	II	0	11	14	15	15	17	17	18	18	18	18	19	19																									7	11	29	38	46	50	50
PI081971	Max	unknown	unknown		II	0	11	14	15	15	17	17	18	18	18	18	19	19																									7	11	29	38	46	50	50
PI088358	Max	Liaoning	China	Selection No. 6-A	II	0	11	14	15	15	17	17	18	18	18	18	19	19																									7	11	29	38	46	50	50
PI297505	Max	unknown	China	Czi ti No. 5	I	0	11	14	15	15	17	17	18	18	18	18	19	19												4	19	59	89	115	125	138	154	166	184	198	210	227	7	11	29	38	46	50	50
PI089012	Max	Northeast China	China	5957	II	0	11	14	15	15	17	17	18	18	18	18	19	19																									7	11	29	38	46	50	50
PI073772	Max	Northeast China	China	9143	II	0	11	14	15	15	17	17	18	18	18	18	19	19																									7	11	29	38	46	50	50
PI092687	Max	Jilin	China	7882	II	0	11	14	15	15	17	17	18	18	18	18	19	19																									7	11	29	38	46	50	50
PI088304	Max	Jilin	China	5693	II	0	11	14	15	15	17	17	18	18	18	18	19	19																									7	11	29	38	46	50	50
PI578403	Max	Jilin	China	Gong jiao 5202-4	II	0	11	14	15	15	17	17	18	18	18	18	19	19																									7	11	29	38	46	50	50
PI088356	Max	Liaoning	China	Selection No. 7	II	0	11	14	15	15	17	17	18	18	18	18	19	19																									7	11	29	38	46	50	50
PI437581	Max	unknown	China	Chzeu-jao-dou	II	0	11	14	15	15	17	17	18	18	18	18	19	19																									7	11	29	38	46	50	50
PI437584	Max	Northeast China	China	Chzu-jao-dou	I	0	11	14	15	15	17	17	18	18	18	18	19	19												4	19	59	89	115	125	138	154	166	184	198	210	227	7	11	29	38	46	50	50
PI087065	Max	Kyongsang Nam	South Korea	Urusankon	II	0	11	14	15	15	17	17	18	18	18	18	19	19																									7	11	29	38	46	50	50
PI089072	Max	Northeast China	China	6059	II	0	11	14	15	15	17	17	18	18	18	18	19	19																									7	11	29	38	46	50	50
PI506945	Max	Kanto	Japan	Koutoku	II	0	11	14	15	15	17	17	18	18	18	18	19	19																									7	11	29	38	46	50	50
PI085508	Max	Kyonggi	South Korea	Y-297	II	0	11	14	15	15	17	17	18	18	18	18	19	19																									7	11	29	38	46	50	50
PI054619	Max	Liaoning	China	No. 59	II	0	11	14	15	15	17	17	18	18	18	18	19	19																									7	11	29	38	46	50	50
PI438166A	Max	unknown	China	VIR 4416	I	0	11	14	15	15	17	17	18	18	18	18	19	19												4	19	59	89	115	125	138	154	166	184	198	210	227	7	11	29	38	46	50	50
PI437585	Max	unknown	China	Chzu-jau-dou	II	0	11	14	15	15	17	17	18	18	18	18	19	19																									7	11	29	38	46	50	50
PI089065	Max	Northeast China	China	6073	II	0	11	14	15	15	17	17	18	18	18	18	19	19																									7	11	29	38	46	50	50
PI070561	Max	Northeast China	China	8575	II	0	11	14	15	15	17	17	18	18	18	18	19	19																									7	11	29	38	46	50	50
PI597407B	Max	Sichuan	China	Hefen 22	I	0	11	14	15	15	17	17	18	18	18	18	19	19												5	21	60	101	143	154	173	193	212	233	250	267	291	7	11	29	38	46	50	50
PI437105A	Max	Jilin	China	Gunczulinskaja	I	0	11	14	15	15	17	17	18	18	18	18	19	19												4	19	59	89	115	125	138	154	166	184	198	210	368	7	11	29	38	46	50	50
PI437739	Max	unknown	China	Tszyn'-e-dou	I	0	11	14	15	15	17	17	18	18	18	18	19	19												4	19	59	89	115	125	138	154	166	184	198	210	227	7	11	29	38	46	50	50
PI438166B	Max	unknown	China	VIR 4416	I	0	11	14	15	15	17	17	18	18	18	18	19	19												4	19	59	89	115	125	138	154	166	184	198	533	584	2	9	11	32	40	115	125
PI561344	Max	unknown	China	Mu feng No. 4	0	1	1	1	1	1	1	1	1	1	1	1	1	20	6	8	9	139	155	218	277	338	452	530	770	5	5	21	29	33	33	141	157	169	499	560	623	690	6	7	28	36	44	57	59
PI479757	Max	Heilongjiang	China	Mufeng 5	0	1	1	1	1	1	1	1	1	1	1	1	1	20	6	8	9	139	155	218	277	338	410	477	694	5	5	21	29	33	33	141	157	169	499	560	623	690	6	7	28	36	44	57	59
PI603353	Max	Jilin	China	Xiao jin huang	I	1	1	1	1	1	1	1	1	1	1	1	1	20												5	5	21	29	33	33	141	157	169	187	201	213	230	6	7	28	36	44	57	59
PI054608	Max	Liaoning	China	No. 48	II	1	1	1	1	1	1	1	1	1	1	1	1	20																									6	7	28	36	44	48	48
PI069996	Max	Jilin	China	6806	II	1	1	1	1	1	1	1	1	1	1	1	1	20																									6	7	28	36	44	48	48
PI060279	Max	Liaoning	China		II	1	1	1	1	1	1	1	1	1	1	1	1	20																									6	7	28	36	44	48	48
PI068461_1	Max	Northeast China	China	5861	II	1	1	1	1	1	1	1	1	1	1	1	1	20																									6	7	28	36	44	48	48
PI068713	Max	Northeast China	China	86	II	1	1	1	1	1	1	1	1	1	1	1	1	20																									6	7	28	36	44	48	48
PI437602	Max	unknown	China	DV-2773	II	1	1	1	1	1	1	1	1	1	1	1	1	20																									6	7	28	36	44	48	48
PI065346	Max	Heilongjiang	China	Botanical Garden no. 11	II	1	1	1	1	1	1	1	1	1	1	1	1	20																									6	7	28	36	44	48	48
PI070463	Max	Jilin	China	7321	II	1	1	1	1	1	1	1	1	1	1	1	1	20																									6	7	28	36	44	48	48
PI054818	Max	Northeast China	China	No. 118	II	1	1	1	1	1	1	1	1	1	1	1	1	20																									6	7	28	36	44	48	48
PI603351	Max	Jilin	China	Da li huang	I	1	1	1	1	1	1	1	1	1	1	1	1	20												5	5	21	29	33	33	141	157	169	187	201	213	230	6	7	28	36	44	48	48
PI437593B	Max	unknown	China	Da-tszin'-huan	II	1	1	1	1	1	1	1	1	1	1	1	1	20																									6	7	28	36	44	48	48
PI603364	Max	Jilin	China	Da jin huang	II	1	1	1	1	1	1	1	1	1	1	1	1	20																									6	7	28	36	44	48	48
PI603325	Max	Heilongjiang	China	Si li huang	I	1	1	1	1	1	1	1	1	1	1	1	1	20												5	5	21	29	33	33	141	157	169	187	201	213	230	6	7	28	36	44	48	48
PI437592	Max	unknown	China	Da-tszin'-huan	II	1	1	1	1	1	1	1	1	1	1	1	1	20																									6	7	28	36	44	48	48
PI068530	Max	Northeast China	China	15	II	1	1	1	1	1	1	1	1	1	1	1	1	20																									6	7	28	36	44	48	48
PI438165	Max	unknown	China	VIR 4415	I	1	1	1	1	1	1	1	1	1	1	1	1	20												5	5	21	29	33	33	141	157	169	187	201	213	230	6	7	28	36	44	48	48
PI297511	Max	unknown	China	Dun nun	I	1	1	1	1	1	1	1	1	1	1	1	1	20												5	5	21	29	33	33	141	157	169	187	201	213	230	6	7	28	36	44	48	48
PI065341	Max	Heilongjiang	China	Botanical Gardern no 6a	II	1	1	1	1	1	1	1	1	1	1	1	1	20																									6	7	28	36	44	48	48
PI438118	Max	unknown	China	VIR 2757	I	1	1	1	1	1	1	1	1	1	1	1	1	20												5	5	21	29	33	33	141	157	169	187	201	213	230	6	7	28	36	44	48	48
PI437969	Max	unknown	China	VIR 1455	I	1	1	1	1	1	1	1	1	1	1	1	1	20												5	5	21	29	33	33	141	157	169	187	201	213	230	6	7	28	36	44	48	48
PI437854	Max	unknown	China	DV-2696	I	1	1	1	1	1	1	1	1	1	1	1	1	20												5	5	21	29	33	33	141	157	169	187	201	213	230	6	7	28	36	44	48	48
PI438146	Max	unknown	China	VIR 2882	I	1	1	1	1	1	1	1	1	1	1	1	1	20												5	5	21	29	33	33	141	157	169	187	201	213	230	6	7	28	36	44	48	48
PI068410	Max	unknown	unknown	No. 6336	II	1	1	1	1	1	1	1	1	1	1	1	1	20																									6	7	28	36	44	57	59
PI437133	Max	unknown	Kazakhstan	Gibrid ASS 20	I	1	1	1	1	1	1	1	1	1	1	1	1	20												5	5	21	29	33	33	141	157	169	187	201	213	230	6	7	28	36	44	48	48
PI437700	Max	unknown	China	Shilihuan	I	1	1	1	1	1	1	1	1	1	1	1	1	20												5	5	21	29	33	33	141	157	169	187	201	213	230	6	7	28	36	44	48	48
PI069503	Max	Northeast China	China	6954	II	1	1	1	1	1	1	1	1	1	1	1	1	20																									6	7	28	36	44	48	48
PI070089	Max	Northeast China	China	7202	II	1	1	1	1	1	1	1	1	1	1	1	1	20																									6	7	28	36	44	48	48
PI069992	Max	Jilin	China	6790	II	1	1	1	1	1	1	1	1	1	1	1	1	20																									6	7	28	36	44	48	48
PI415072	Max	Heilongjiang	China	Hei long	I	1	1	1	1	1	1	1	1	1	1	1	1	20												5	21	60	91	151	162	184	204	224	247	265	284	310	6	7	28	36	44	57	59
PI407701	Max	Heilongjiang	China	Hei long No. 3	I	1	1	1	1	1	1	1	1	1	1	1	1	20												5	21	60	91	151	162	184	204	224	247	265	284	310	6	7	28	36	44	57	59
PI437486	Max	unknown	China	VIR 1066	I	1	1	1	1	1	1	1	1	1	1	1	1	20												5	5	21	29	33	33	141	157	169	187	201	213	230	6	7	28	36	44	48	48
PI578406	Max	Jilin	China	Gong jiao 5610-1	II	1	1	1	1	1	1	1	1	1	1	1	1	20																									6	7	28	36	44	57	59
PI603315	Max	Heilongjiang	China	Si li huang Nong 27	I	1	1	1	1	1	1	1	1	1	1	1	1	20												5	5	21	29	33	33	141	157	169	187	201	213	230	6	7	28	36	44	48	48
PI578407	Max	Jilin	China	Gong jiao 5610-2	I	1	1	1	1	1	1	1	1	1	1	1	1	20												5	21	60	91	151	162	184	204	224	247	265	284	310	6	7	28	36	44	57	59
PI578408	Max	Jilin	China	Gong jiao 5610-3	I	1	1	1	1	1	1	1	1	1	1	1	1	20												5	21	60	91	151	162	184	204	224	247	265	284	310	6	7	28	36	44	57	59
PI603436A	Max	Nei Monggol	China	Huang dou	II	1	1	1	1	1	1	1	1	1	1	1	1	20																									6	7	28	36	44	57	59
PI603324B	Max	Heilongjiang	China	Da jin huang	I	1	1	1	1	1	1	1	1	1	1	1	1	20												5	21	60	91	151	162	184	204	224	247	265	284	310	6	7	28	36	44	57	59
PI180517	Max	unknown	Germany	Strain No. 184	00	5	7	7	7	7	9	9	9	19	19	19	20	21	12	16	18	37	40	48	53	56	61	66	78	14	23	36	63	80	86	92	101	106	113	119	125	132
PI180516	Max	unknown	Germany	Strain No. 196	00	5	7	7	7	7	9	9	9	19	19	19	20	21	12	16	18	37	40	48	53	56	61	66	78	14	23	36	63	80	86	92	101	106	113	119	125	132
PI180508	Max	unknown	Germany	Strain No. 27	00	5	7	7	7	7	9	9	9	19	19	19	20	21	12	16	18	37	40	48	53	56	61	66	77	14	23	36	63	80	86	92	101	106	113	119	125	132
PI445797	Max	unknown	Germany	Freitag Stamm 70	000	5	7	7	7	7	9	9	9	19	19	19	20	21	12	16	18	37	40	48	53	56	61	66	631
PI445817	Max	unknown	Germany	Peragis Stamm II	00	5	7	7	7	7	9	9	9	19	19	19	20	21	12	16	18	37	40	48	53	56	61	66	276	14	23	36	63	80	86	92	101	106	113	119	125	132
PI361102	Max	unknown	Germany	Peragis St. II	00	5	7	7	7	7	9	9	9	19	19	19	20	21	12	16	18	37	40	48	53	56	61	66	276	14	23	36	63	80	86	92	101	106	113	119	125	132
PI438273	Max	unknown	China	VIR 5111	00	5	7	7	7	7	9	9	9	19	19	19	20	21	9	13	26	33	36	191	236	288	347	401	575	6	10	14	22	23	23	26	34	34	36	499	550	605
PI180509	Max	unknown	Germany	Strain No. 28	00	5	7	7	7	7	9	9	9	19	19	19	20	21	12	16	18	37	40	48	53	56	61	66	78	14	23	36	63	80	86	92	101	106	113	119	125	132
PI153210	Max	unknown	France	Grignon 39	00	5	7	7	7	7	9	9	9	19	19	19	20	21	7	11	12	18	20	24	24	28	30	32	42	6	10	14	22	23	23	26	34	34	36	37	39	41
PI437085	Max	Amur	Russia	Zeja 2	000	5	7	7	7	7	9	9	9	19	19	19	20	21	7	11	12	18	20	24	174	210	245	278	377
PI437188	Max	unknown	Lithuania	Vajva	000	5	7	7	7	7	9	9	9	19	19	19	20	21	7	11	12	18	20	24	24	28	258	293	398
PI437179	Max	unknown	Lithuania	Cos 53	00	5	7	7	7	7	9	9	9	19	19	19	20	21	7	11	12	18	20	24	24	28	258	293	398	6	10	14	22	23	23	26	34	34	36	37	39	41
PI153217	Max	unknown	Belgium	Manitoba Brown	00	5	7	7	7	7	9	9	9	19	19	19	20	21	7	11	12	18	20	24	24	28	30	32	33	6	10	14	22	23	23	26	34	34	36	37	39	41
PI438403	Max	unknown	France	Grignon 5	00	5	7	7	7	7	9	9	9	19	19	19	20	21	7	11	12	18	20	24	24	28	30	32	33	6	10	14	22	23	23	26	34	34	36	37	39	41
PI548382	Old	unknown	unknown	Manitoba Brown	00	5	7	7	7	7	9	9	9	19	19	19	20	21	7	11	12	18	20	24	24	28	30	32	33	6	10	14	22	23	23	26	34	34	36	37	39	41
PI153223	Max	unknown	Netherlands	Ras 20	00	5	7	7	7	7	9	9	9	19	19	19	20	21	7	11	12	18	20	24	24	28	30	32	33	6	10	14	22	23	23	26	34	34	36	37	39	41
PI153211	Max	unknown	Belgium	Cheron Early	00	5	7	7	7	7	9	9	9	19	19	19	20	21	7	11	12	18	20	24	24	28	30	32	33	6	10	14	22	23	23	26	34	34	36	37	39	41
PI153225	Max	unknown	Belgium	B-29	00	5	7	7	7	7	9	9	9	19	19	19	20	21	7	11	12	18	20	24	24	28	30	32	33	6	10	14	22	23	23	26	34	34	36	37	39	41
PI132214	Max	unknown	Netherlands	No. D. 47	00	5	7	7	7	7	9	9	9	19	19	19	20	21	7	11	12	18	20	24	24	28	30	32	33	6	10	14	22	23	23	26	34	34	36	37	39	41
PI152573	Max	Britain	United Kingdom		00	5	7	7	7	7	9	9	9	19	19	19	20	21	7	11	12	18	20	24	24	28	30	32	40	6	10	14	22	23	23	26	34	34	36	37	39	41
PI153218	Max	Britain	United Kingdom	Brown C	00	5	7	7	7	7	9	9	9	19	19	19	20	21	7	11	12	18	20	24	24	28	30	32	33	6	10	14	22	23	23	26	34	34	36	37	39	41
PI151249	Max	unknown	Belgium	Soja Brun Hatif U486	00	5	7	7	7	7	9	9	9	19	19	19	20	21	7	11	12	18	20	24	24	28	30	32	33	6	10	14	22	23	23	26	34	34	36	37	39	41
PI153222	Max	unknown	Switzerland	B-25	00	5	7	7	7	7	9	9	9	19	19	19	20	21	7	11	12	18	20	24	24	28	30	32	33	6	10	14	22	23	23	26	34	34	36	37	39	41
PI153212	Max	unknown	Lithuania	B-15 (821)	00	5	7	7	7	7	9	9	9	19	19	19	20	21	7	11	12	18	20	24	24	28	30	32	33	6	10	14	22	23	23	26	34	34	36	37	39	41
PI153221	Max	unknown	Belgium	B-24	00	5	7	7	7	7	9	9	9	19	19	19	20	21	7	11	12	18	20	24	24	28	30	32	33	6	10	14	22	23	23	26	34	34	36	37	39	41
PI153203	Max	unknown	Belgium	U486	00	5	7	7	7	7	9	9	9	19	19	19	20	21	7	11	12	18	20	24	24	28	30	32	33	6	10	14	22	23	23	26	34	34	36	37	39	41
PI153303	Max	unknown	Belgium	Brown X	00	5	7	7	7	7	9	9	9	19	19	19	20	21	7	11	12	18	20	24	24	28	30	32	33	6	10	14	22	23	23	26	34	34	36	37	39	41
PI437182	Max	unknown	Lithuania	DSS 2528	000	5	7	7	7	7	9	9	9	19	19	19	20	21	7	11	12	18	20	24	24	28	30	32	33
PI054855	Max	Northeast China	China	No. 169	00	5	7	7	7	7	9	9	9	19	19	19	20	21	7	11	12	18	20	24	24	28	30	32	33	6	10	14	22	23	23	26	34	34	36	37	39	41
PI438480	Max	Ostergotland	Sweden	Fiskeby 856-3-3	000	5	7	7	7	7	9	9	9	19	19	19	20	21	7	11	12	18	20	24	24	28	30	32	33
PI290156	Max	unknown	Hungary	Wielnska Brunatna	000	5	7	7	7	7	9	9	9	19	19	19	20	21	7	11	12	18	20	24	24	28	30	32	33
PI153216	Max	unknown	Belgium	B-19	00	5	7	7	7	7	9	9	9	19	19	19	20	21	7	11	12	18	20	24	24	28	30	32	33	6	10	14	22	23	23	26	34	34	36	37	39	41
PI189874	Max	unknown	France	Ochroleuca	00	5	7	7	7	7	9	9	9	19	19	19	20	21	7	11	12	18	20	24	24	28	30	32	33	6	10	14	22	23	23	26	34	34	36	37	39	41
PI437184	Max	unknown	Lithuania	M-2	00	5	7	7	7	7	9	9	9	19	19	19	20	21	7	11	12	18	20	24	24	28	30	32	33	6	10	14	22	23	23	26	34	34	36	37	39	41
PI437522	Max	unknown	Russia	VIR 5416	000	5	7	7	7	7	9	9	9	19	19	19	20	21	7	11	12	18	20	24	24	28	30	32	33
PI361073	Max	unknown	Germany	Gessener	000	5	7	7	7	7	9	9	9	19	19	19	20	21	7	11	12	18	20	24	24	28	30	32	33
PI438365	Max	unknown	Canada	Monitoba	00	5	7	7	7	7	9	9	9	19	19	19	20	21	7	11	12	18	20	24	24	28	30	32	33	6	10	14	22	23	23	26	34	34	36	37	39	41
PI189867	Max	unknown	France	Vilnensis	00	5	7	7	7	7	9	9	9	19	19	19	20	21	7	11	12	18	20	24	24	28	30	32	33	6	10	14	22	23	23	26	34	34	36	37	39	41
PI437177	Max	unknown	Latvia	Dindone	00	5	7	7	7	7	9	9	9	19	19	19	20	21	7	11	12	18	20	24	24	28	30	32	33	6	10	14	22	23	23	26	34	34	36	37	39	41
PI153208	Max	unknown	Portugal	Libson	00	5	7	7	7	7	9	9	9	19	19	19	20	21	7	11	12	18	20	24	24	28	30	32	33	6	10	14	22	23	23	26	34	34	36	37	39	41
PI437178	Max	unknown	Latvia	Dindone 1	00	5	7	7	7	7	9	9	9	19	19	19	20	21	7	11	12	18	20	24	24	28	30	32	33	6	10	14	22	23	23	26	34	34	36	37	39	41
PI548395	Old	unknown	unknown	Ogemaw	00	5	7	7	7	7	9	9	9	19	19	19	20	21	7	11	12	18	20	24	24	28	30	32	33	6	10	14	22	23	23	26	34	34	36	37	39	41
PI504499	Max	unknown	Taiwan	Ta li tsao shen wu tou	000	5	7	7	7	7	9	9	9	19	19	19	20	21	7	11	12	18	20	24	24	28	30	481	699
PI189870	Max	unknown	France	Grignon 3	0	5	7	7	7	7	9	9	9	19	19	19	20	21	7	11	12	18	20	24	24	28	30	32	93	6	10	14	22	23	23	26	34	34	36	37	39	41	1	1	1	1	1	33	33
PI059849	Max	Akita	Japan	Enoki	IV	5	7	7	7	16	18	18	19	20	20	20	21	22
PI416950	Max	Tohoku	Japan	Ichiryuu	IV	5	7	7	7	16	18	18	19	20	20	20	21	22
PI082509	Max	Hwanghae Puk	North Korea	Hinkon	IV	5	7	7	7	16	18	18	19	20	20	20	21	22
PI548441	Old	Pyongyang	North Korea	Austin	V	5	7	7	7	16	18	18	19	20	20	20	21	22
PI060970	Max	unknown	China	Huang do	IV	8	12	15	16	17	19	19	20	21	21	21	22	23
PI061947	Max	Hebei	China	586	IV	8	12	15	16	17	19	19	20	21	21	21	22	23
PI061944	Max	Hebei	China	568	IV	8	12	15	16	17	19	19	20	21	21	21	22	23
PI090369	Max	Beijing	China	7375	IV	2	2	16	17	18	20	20	21	22	22	22	23	24
PI062199	Max	unknown	China	Tailungyuan	IV	2	2	16	17	18	20	20	21	22	22	22	23	24
PI407731	Max	Beijing	China		IV	2	2	16	17	18	20	20	21	22	22	22	23	24
PI567498	Max	Hebei	China	Huang dou	IV	2	2	16	17	18	20	20	21	22	22	22	23	24
PI090392	Max	Tianjin	China	7352	III	2	2	16	17	18	20	20	21	22	22	22	23	24
PI538378	Max	Hebei	China	Ping ding huang	IV	2	2	16	17	18	20	20	21	22	22	22	23	24
PI089784	Max	unknown	China	7309	III	2	2	16	17	18	20	20	21	22	22	22	23	24
PI603455A	Max	Shandong	China	Mao huang dou	III	2	2	16	17	18	20	20	21	22	22	22	23	24
PI068604_1	Max	Northeast China	China	285	III	1	1	17	18	19	21	21	22	23	23	23	24	25
PI062202	Max	Hebei	China	936	III	1	1	17	18	19	21	21	22	23	23	23	24	25
PI079620	Max	Liaoning	China	N272	III	1	1	17	18	19	21	21	22	23	23	23	24	25
PI062202_2	Max	Hebei	China	936	IV	0	0	18	19	20	22	22	23	24	24	24	25	26
PI427088C	Max	Jilin	China		II	6	8	8	14	21	23	23	24	25	25	25	26	27																									5	5	21	26	62	72	76
PI438252B	Max	unknown	China	VIR 4707	II	6	8	8	14	21	23	23	24	25	25	25	26	27																									5	5	21	26	62	72	76
PI437616	Max	unknown	China	DV-2789	I	6	8	8	14	21	23	23	24	25	25	25	26	27												4	4	17	37	89	96	131	147	157	173	185	197	212	5	5	21	26	62	72	76
PI437961	Max	unknown	China	VIR 1412	II	6	8	8	14	21	23	23	24	25	25	25	26	27																									5	5	21	26	62	72	76
PI062483	Max	unknown	China	1320	III	6	8	8	14	21	23	23	24	25	25	25	26	27
PI603433A	Max	Nei Monggol	China	Chi 382	II	6	8	8	14	21	23	23	24	25	25	25	26	27																									5	5	21	26	62	72	76
PI088295_1	Max	Northeast China	China	5684	II	6	8	8	14	21	23	23	24	25	25	25	26	27																									5	5	21	26	62	72	76
PI068694	Max	Northeast China	China	236	II	6	8	8	14	21	23	23	24	25	25	25	26	27																									5	5	21	26	62	72	76
PI437610A	Max	unknown	China	DV-2782	I	6	8	8	14	21	23	23	24	25	25	25	26	27												4	4	17	37	89	96	131	147	157	173	185	197	212	5	5	21	26	62	72	76
PI437610B	Max	unknown	China	DV-2782	II	6	8	8	14	21	23	23	24	25	25	25	26	27																									5	5	21	26	62	72	76
PI438235	Max	unknown	China	VIR 4528	II	6	8	8	14	21	23	23	24	25	25	25	26	27																									5	5	21	26	62	72	76
PI437866	Max	unknown	China	DV-2845	I	6	8	8	14	21	23	23	24	25	25	25	26	27												4	4	17	37	89	96	131	147	157	173	185	197	212	5	5	21	26	62	72	76
PI438100	Max	unknown	China	VIR 2573	I	6	8	8	14	21	23	23	24	25	25	25	26	27												4	4	17	37	89	96	131	147	157	173	185	197	212	5	5	21	26	62	72	76
PI291281	Max	Heilongjiang	China		I	6	8	8	14	21	23	23	24	25	25	25	26	27												4	4	17	37	89	96	131	147	157	173	185	197	212	5	5	21	26	62	72	76
PI437395B	Max	Primorye	Russia	Ussurijscaja 468	I	6	8	8	14	21	23	23	24	25	25	25	26	27												4	4	17	37	89	96	131	147	157	173	185	394	433	5	5	21	26	62	72	76
PI437395A	Max	Primorye	Russia	Ussurijscaja 468	I	6	8	8	14	21	23	23	24	25	25	25	26	27												4	4	17	37	89	96	131	147	157	173	185	394	433	5	5	21	26	62	72	76
PI639543	Max	Primorye	Russian Federation		I	7	10	12	20	22	24	24	25	26	26	26	27	28												8	11	13	21	22	22	24	475	566	655	747	839	932	9	15	20	24	31	35	35
PI437493	Max	Primorye	Russia	VIR 3722	II	7	10	12	20	22	24	24	25	26	26	26	27	28																									9	15	20	24	31	35	35
PI639542A	Max	Primorye	Russian Federation		0	7	10	12	20	22	24	24	25	26	26	26	27	28	8	12	13	17	19	20	365	454	544	637	919	8	11	13	21	22	22	24	24	24	25	40	838	931	9	15	20	24	31	35	35
PI639542B	Max	Primorye	Russian Federation		0	7	10	12	20	22	24	24	25	26	26	26	27	28	8	12	13	17	19	20	365	454	544	637	919	8	11	13	21	22	22	24	24	24	25	40	838	931	9	15	20	24	31	35	35
PI437495	Max	Primorye	Russia	VIR 3734	II	7	10	12	20	22	24	24	25	26	26	26	27	28																									9	15	20	24	31	35	35
FC030683	Max	unknown	unknown		0	7	10	12	20	22	24	24	25	26	26	26	27	28	8	12	13	17	19	20	20	20	21	22	23	8	11	13	21	22	22	24	24	24	25	26	26	27	9	15	20	24	31	35	35
PI437524	Max	unknown	Turkmenistan	VIR 358	I	7	10	12	20	22	24	24	25	26	26	26	27	28												8	11	13	21	22	22	24	24	24	25	40	42	44	9	15	20	24	31	35	35
PI063271	Max	Liaoning	China	1187	I	7	10	12	20	22	24	24	25	26	26	26	27	28												8	11	13	21	22	22	24	24	24	25	40	42	44	9	15	20	24	31	35	35
PI417242	Max	unknown	China	Pekin dai seitou	II	9	13	19	21	23	25	25	26	27	27	27	28	29																									12	40	72	126	178	219	248
PI063468	Max	unknown	China	1947	IV	9	13	19	21	23	25	25	26	27	27	27	28	29
PI063945	Max	Hebei	China	2353	IV	8	12	20	22	24	26	26	27	28	28	28	29	30
PI548358	Old	unknown	Japan	Kingston	IV	5	7	7	7	7	9	9	9	9	9	9	9	31
PI507195	Max	Kyushu	Japan	Saikai 2	II	5	7	7	7	7	9	9	9	9	9	9	9	31																									1	1	1	1	1	33	33
PI416782	Max	Tohoku	Japan	Amakusa	I	5	7	7	7	7	9	9	9	9	9	9	9	31												6	10	12	20	21	21	23	23	23	83	87	92	97	1	1	1	1	1	33	33
PI092706	Max	Jilin	China	7901	I	5	7	7	7	7	9	9	9	9	9	9	9	31												6	10	12	20	21	21	23	23	23	83	87	92	97	1	1	1	1	1	33	33
PI417454	Max	Hokkaido	Japan	Wase kuro sengoku	III	5	7	7	7	7	9	9	9	9	9	9	9	31
PI416964	Max	Kanto	Japan	Jizou	0	5	7	7	7	7	9	9	9	9	9	9	9	31	7	11	12	16	18	19	31	32	34	36	328	6	10	12	20	21	21	23	23	23	83	87	92	97	1	1	1	1	1	33	33
PI417265	Max	Kanto	Japan	Sandan mame	V	5	7	7	7	7	9	9	9	9	9	9	9	31
PI594011	Max	unknown	South Korea	Josaeng heukchensuk	IV	5	7	7	7	7	9	9	9	9	9	9	9	31
PI416866	Max	Kanto	Japan	Fuji zairai	II	5	7	7	7	7	9	9	9	9	9	9	9	31																									1	1	1	1	1	33	33
PI417011	Max	Tohoku	Japan	Kari Mame	VI	5	7	7	7	7	9	9	9	9	9	9	9	31
PI416843	Max	Tohoku	Japan	Chuusei daizu	V	5	7	7	7	7	9	9	9	9	9	9	9	31
PI417296	Max	Kanto	Japan	Shimabara	I	5	7	7	7	7	9	9	9	9	9	9	9	31												6	10	12	20	21	21	23	23	23	83	87	92	322	1	1	1	1	1	33	33
PI416976	Max	Kyushu	Japan	Kairyou shirome	0	5	7	7	7	7	9	9	9	9	9	9	9	31	7	11	12	16	18	19	156	187	215	242	329	6	10	12	20	21	21	23	23	23	83	87	92	322	1	1	1	1	1	33	33
PI417088	Max	Tohoku	Japan	Kur churyuu	V	5	7	7	7	7	9	9	9	9	9	9	9	31
PI132203	Max	unknown	Netherlands	No. D. 4	00	5	7	7	7	7	9	9	9	9	9	9	9	31	7	11	12	16	18	19	31	32	34	36	37	6	10	12	20	21	21	23	23	23	83	87	92	97
PI153219	Max	unknown	Belgium	Platter Early Brown	00	5	7	7	7	7	9	9	9	9	9	9	9	31	7	11	12	16	18	19	31	32	34	36	37	6	10	12	20	21	21	23	23	23	83	87	92	97
PI153230	Max	unknown	Germany	B-34	00	5	7	7	7	7	9	9	9	9	9	9	9	31	7	11	12	16	18	19	31	32	34	36	37	6	10	12	20	21	21	23	23	23	83	87	92	97
PI417046	Max	Kanto	Japan	Kitsunesaya	0	5	7	7	7	7	9	9	9	9	9	9	9	31	7	11	12	16	18	19	31	32	34	36	330	6	10	12	20	21	21	23	23	23	83	87	92	97	1	1	1	1	1	33	33
PI132217	Max	unknown	Netherlands	No. E. 59	00	5	7	7	7	7	9	9	9	9	9	9	9	31	7	11	12	16	18	19	31	32	34	36	37	6	10	12	20	21	21	23	23	23	83	87	92	97
PI209335	Max	Hokkaido	Japan	No. 5	IV	5	7	7	7	7	9	9	9	9	9	9	9	31
PI157475	Max	Kyonggi	South Korea	Sed-ka	VI	5	7	7	7	7	9	9	9	9	9	9	9	31
PI437304	Max	Moscow	Russia	Timirjazevscaja l44	000	5	7	7	7	7	9	9	9	9	9	9	9	31	7	11	12	16	18	19	31	32	34	36	37
PI417186	Max	Kyushu	Japan	Natsu daizu 1	III	5	7	7	7	7	9	9	9	9	9	9	9	31
PI196164	Max	unknown	Japan	Wasekurosengoku	III	5	7	7	7	7	9	9	9	9	9	9	9	31
PI417387	Max	Kanto	Japan	Tockikubo	V	5	7	7	7	7	9	9	9	9	9	9	9	31
PI417142	Max	Kanto	Japan	Matsuba daizu	II	5	7	7	7	7	9	9	9	9	9	9	9	31																									1	1	1	1	1	33	33
PI417096	Max	Tohoku	Japan	Kuro shouryuu	IV	5	7	7	7	7	9	9	9	9	9	9	9	31
PI416789	Max	Tohoku	Japan	Aochi daizu	III	5	7	7	7	7	9	9	9	9	9	9	9	31
PI238928	Max	unknown	Japan	Kanto No. 21	IV	5	7	7	7	7	9	9	9	9	9	9	9	31
PI416891	Max	Kanto	Japan	Goubara daizu	II	5	7	7	7	7	9	9	9	9	9	9	9	31																									1	1	1	1	1	33	33
PI238930	Max	unknown	Japan	Shatukinnashi	II	5	7	7	7	7	9	9	9	9	9	9	9	31																									1	1	1	1	1	33	33
PI417043	Max	Kanto	Japan	Kitahama 1	I	5	7	7	7	7	9	9	9	9	9	9	9	31												6	10	12	20	21	21	23	23	110	140	276	297	326	1	1	1	1	1	33	33
PI417044	Max	Kanto	Japan	Kitahama wase	II	5	7	7	7	7	9	9	9	9	9	9	9	31																									1	1	1	1	1	33	33
PI417249	Max	Tohoku	Japan	Rikuu 4	IV	5	7	7	7	7	9	9	9	9	9	9	9	31
PI229317	Max	Tohoku	Japan	Daruma 202	IV	5	7	7	7	7	9	9	9	9	9	9	9	31
PI506581A	Max	Tohoku	Japan	Asahi 60	III	5	7	7	7	7	9	9	9	9	9	9	9	31
PI064698	Max	unknown	South Korea	Kuro Sato Daizu	IV	5	7	7	7	7	9	9	9	9	9	9	9	31
PI506927	Max	Tohoku	Japan	Kou 4	IV	5	7	7	7	7	9	9	9	9	9	9	9	31
PI506571	Max	Tohoku	Japan	Aohata Komame Gengen	VI	5	7	7	7	7	9	9	9	9	9	9	9	31
PI506581B	Max	Tohoku	Japan	Asahi 60	IV	5	7	7	7	7	9	9	9	9	9	9	9	31
PI229331	Max	Kyushu	Japan	Kasagazairai	II	5	7	7	7	7	9	9	9	9	9	9	9	31																									1	1	1	1	1	33	33
PI417106	Max	Tohoku	Japan	Kurozatou mame	V	5	7	7	7	7	9	9	9	9	9	9	9	31
PI416906	Max	Kanto	Japan	Hakubi daizu	I	5	7	7	7	7	9	9	9	9	9	9	9	31												6	10	12	20	21	21	23	23	23	83	124	130	137	1	1	1	1	1	33	33
PI200482	Max	Shikoku	Japan	Kairiyo Shirome	II	5	7	7	7	7	9	9	9	9	9	9	9	31																									1	1	1	1	1	33	33
PI507241	Max	Kyushu	Japan	Shin shimabara	II	5	7	7	7	7	9	9	9	9	9	9	9	31																									1	1	1	1	1	33	33
PI506738	Max	Kanto	Japan	Hikage shirazu	VI	5	7	7	7	7	9	9	9	9	9	9	9	31
PI416974	Max	Kanto	Japan	Kairyou gionbou	I	5	7	7	7	7	9	9	9	9	9	9	9	31												6	10	12	20	21	21	23	23	23	83	124	130	137	1	1	1	1	1	33	33
PI423891	Max	Akita	Japan	Shirome Nagasaki	I	5	7	7	7	7	9	9	9	9	9	9	9	31												6	10	12	20	21	21	23	23	23	83	124	130	137	1	1	1	1	1	33	33
PI506581C	Max	Tohoku	Japan	Asahi 60	IV	5	7	7	7	7	9	9	9	9	9	9	9	31
PI417024	Max	Kyushu	Japan	Kin	I	5	7	7	7	7	9	9	9	9	9	9	9	31												6	10	12	20	21	21	23	23	23	83	124	130	137	1	1	1	1	1	33	33
PI243537	Max	Akita	Japan	Miyako	III	5	7	7	7	7	9	9	9	9	9	9	9	31
PI085009_1	Max	Saitama	Japan	Maruba daizu	III	5	7	7	7	7	9	9	9	9	9	9	9	31
PI507145	Max	Kanto	Japan	Ootsuka	IV	5	7	7	7	7	9	9	9	9	9	9	9	31
PI416887	Max	Tohoku	Japan	Gionbou 3	I	5	7	7	7	7	9	9	9	9	9	9	9	31												6	10	12	20	21	21	23	23	23	83	124	130	137	1	1	1	1	1	33	33
PI417355A	Max	Tohoku	Japan	Ta kei 14	II	5	7	7	7	7	9	9	9	9	9	9	9	31																									1	1	1	1	1	33	33
PI417268	Max	Tohoku	Japan	Sanryuuiri	II	5	7	7	7	7	9	9	9	9	9	9	9	31																									1	1	1	1	1	33	33
PI417304	Max	Kyushu	Japan	Shin hounen	II	5	7	7	7	7	9	9	9	9	9	9	9	31																									1	1	1	1	1	33	33
PI417326	Max	Kyushu	Japan	Shirome	I	5	7	7	7	7	9	9	9	9	9	9	9	31												6	10	12	20	21	21	23	23	23	83	124	130	137	1	1	1	1	1	33	33
PI229324	Max	Kanto	Japan	Itachi	III	5	7	7	7	7	9	9	9	9	9	9	9	31
PI506534	Max	Kanto	Japan	Ao Chouhin 3	VI	5	7	7	7	7	9	9	9	9	9	9	9	31
PI507298	Max	Hokuriku	Japan	Sokoshin Kamigoumura	VI	5	7	7	7	7	9	9	9	9	9	9	9	31
PI506824	Max	Kyushu	Japan	Kairyou Shirome	0	5	7	7	7	7	9	9	9	9	9	9	9	31	7	11	12	16	18	19	156	187	233	263	700	6	10	12	20	21	21	23	23	23	83	124	130	137	1	1	1	1	1	33	33
PI506562	Max	Kanto	Japan	Ao mame	II	5	7	7	7	7	9	9	9	9	9	9	9	31																									1	1	1	1	1	33	33
PI594012	Max	unknown	South Korea	Heuksatangdu	V	5	7	7	7	7	9	9	9	9	9	9	9	31
PI507275	Max	Tohoku	Japan	Shiro yamadera	V	5	7	7	7	7	9	9	9	9	9	9	9	31
PI506787	Max	Kanto	Japan	Itachi	III	5	7	7	7	7	9	9	9	9	9	9	9	31
PI416910	Max	Kanto	Japan	Hashinomi	I	5	7	7	7	7	9	9	9	9	9	9	9	31												6	10	12	20	21	21	23	23	110	140	152	294	321	1	1	1	1	1	33	33
PI229322	Max	Kyushu	Japan	Hajinomi	II	5	7	7	7	7	9	9	9	9	9	9	9	31																									1	1	1	1	1	33	33
PI417143	Max	Kyushu	Japan	Matsuba daizu	I	5	7	7	7	7	9	9	9	9	9	9	9	31												6	10	12	20	21	21	23	23	110	140	152	294	321	1	1	1	1	1	33	33
PI416915	Max	Kyushu	Japan	Hayakin	I	5	7	7	7	7	9	9	9	9	9	9	9	31												6	10	12	20	21	21	23	23	110	140	152	294	321	1	1	1	1	1	33	33
PI200479	Max	Shikoku	Japan	Ishibai	II	5	7	7	7	7	9	9	9	9	9	9	9	31																									1	1	1	1	1	33	33
PI085014	Max	Saitama	Japan	Kindaizu	II	5	7	7	7	7	9	9	9	9	9	9	9	31																									1	1	1	1	1	33	33
PI416757	Max	Kyushu	Japan	Aka ban	I	5	7	7	7	7	9	9	9	9	9	9	9	31												6	10	12	20	21	21	23	23	110	140	152	294	321	1	1	1	1	1	33	33
PI417453	Max	Kyushu	Japan	Wase kin	I	5	7	7	7	7	9	9	9	9	9	9	9	31												6	10	12	20	21	21	23	23	110	140	152	294	321	1	1	1	1	1	33	33
PI507221	Max	Tohoku	Japan	Sennari	III	5	7	7	7	7	9	9	9	9	9	9	9	31
PI200473	Max	Shikoku	Japan	Higo Daizu No. 47	III	5	7	7	7	7	9	9	9	9	9	9	9	31
PI200552	Max	Shikoku	Japan	Yore	II	5	7	7	7	7	9	9	9	9	9	9	9	31																									1	1	1	1	1	33	33
PI417327	Max	Kyushu	Japan	Shirome 1	I	5	7	7	7	7	9	9	9	9	9	9	9	31												6	10	12	20	21	21	23	23	23	83	124	130	137	1	1	1	1	1	33	33
PI181549	Max	unknown	Japan	No. 30	III	5	7	7	7	7	9	9	9	9	9	9	9	31
PI200501	Max	Shikoku	Japan	Mikuriya	IV	5	7	7	7	7	9	9	9	9	9	9	9	31
PI417334	Max	Tohoku	Japan	Shiroshouryuu	II	5	7	7	7	7	9	9	9	9	9	9	9	31																									1	1	1	1	1	33	33
PI416985	Max	Kyushu	Japan	Kaneko	I	5	7	7	7	7	9	9	9	9	9	9	9	31												6	10	12	20	21	21	23	23	110	140	152	294	321	1	1	1	1	1	33	33
PI417450	Max	Kanto	Japan	Wase daizu 12	0	5	7	7	7	7	9	9	9	9	9	9	9	31	7	11	12	16	18	19	31	32	34	36	335	6	10	12	20	21	21	23	23	23	83	87	92	97	1	1	1	1	1	33	33
PI417446	Max	Kanto	Japan	Wase daizu	0	5	7	7	7	7	9	9	9	9	9	9	9	31	7	11	12	16	18	19	31	32	34	36	335	6	10	12	20	21	21	23	23	23	83	87	92	97	1	1	1	1	1	33	33
PI417449	Max	Tohoku	Japan	Wase daizu 11	0	5	7	7	7	7	9	9	9	9	9	9	9	31	7	11	12	16	18	19	31	32	34	36	335	6	10	12	20	21	21	23	23	23	83	87	92	97	1	1	1	1	1	33	33
PI417152	Max	Kanto	Japan	Mikuri 46	III	5	7	7	7	7	9	9	9	9	9	9	9	31
PI205088	Max	unknown	Japan	Norin-I-go	IV	5	7	7	7	7	9	9	9	9	9	9	9	31
PI506584	Max	Kanto	Japan	Asakii Mame	VI	5	7	7	7	7	9	9	9	9	9	9	9	31
PI506658	Max	Kanto	Japan	Daruma 2	IV	5	7	7	7	7	9	9	9	9	9	9	9	31
PI423938	Max	Kumamoto	Japan	Matsuba daizu	II	5	7	7	7	7	9	9	9	9	9	9	9	31																									1	1	1	1	1	33	33
PI416946	Max	Kyushu	Japan	Ichigou wase	I	5	7	7	7	7	9	9	9	9	9	9	9	31												6	10	12	20	21	21	23	23	110	140	152	294	321	1	1	1	1	1	33	33
PI416830	Max	Kyushu	Japan	Chikugo daizu	II	5	7	7	7	7	9	9	9	9	9	9	9	31																									1	1	1	1	1	33	33
PI416939	Max	Tohoku	Japan	Hounen mame	IV	5	7	7	7	7	9	9	9	9	9	9	9	31
PI506596	Max	Tohoku	Japan	Bonjiro	III	5	7	7	7	7	9	9	9	9	9	9	9	31
PI243521	Max	Akita	Japan	Aoturunoko	IV	5	7	7	7	7	9	9	9	9	9	9	9	31
PI506715	Max	Kanto	Japan	Hakuchuu 47	IV	5	7	7	7	7	9	9	9	9	9	9	9	31
PI200508	Max	Shikoku	Japan	Natsu Daizu	I	5	7	7	7	7	9	9	9	9	9	9	9	31												6	10	12	20	21	21	23	23	110	140	152	162	175	1	1	1	1	1	33	33
PI417098	Max	Tohoku	Japan	Kurohira	V	5	7	7	7	7	9	9	9	9	9	9	9	31
PI417055	Max	Tohoku	Japan	Kokei 2	V	5	7	7	7	7	9	9	9	9	9	9	9	31
PI229328	Max	Kyushu	Japan	Kairyogionbo	I	5	7	7	7	7	9	9	9	9	9	9	9	31												6	10	12	20	21	21	23	23	23	83	124	130	137	1	1	1	1	1	33	33
PI417419	Max	Kanto	Japan	Tousan 40	V	5	7	7	7	7	9	9	9	9	9	9	9	31
PI417448	Max	Kanto	Japan	Wase daizu 7	0	5	7	7	7	7	9	9	9	9	9	9	9	31	7	11	12	16	18	19	156	186	214	241	326	6	10	12	20	21	21	23	23	23	83	87	92	322	1	1	1	1	1	33	33
PI416890	Max	Kanto	Japan	Gokuwase natsu daizu	0	5	7	7	7	7	9	9	9	9	9	9	9	31	7	11	12	16	18	19	156	186	214	241	326	6	10	12	20	21	21	23	23	23	83	87	92	322	1	1	1	1	1	33	33
PI507012	Max	Kyushu	Japan	Kyuushuu 51	VI	5	7	7	7	7	9	9	9	9	9	9	9	31
PI417452	Max	Kyushu	Japan	Wase kin	II	5	7	7	7	7	9	9	9	9	9	9	9	31																									1	1	1	1	1	33	33
PI417447	Max	Kanto	Japan	Wase daizu 4	II	5	7	7	7	7	9	9	9	9	9	9	9	31																									1	1	1	1	1	33	33
PI205092	Max	unknown	Japan	Shirohana-Sai-I-go	II	5	7	7	7	7	9	9	9	9	9	9	9	31																									1	1	1	1	1	33	33
PI416956	Max	Kanto	Japan	Itachi	II	5	7	7	7	7	9	9	9	9	9	9	9	31																									1	1	1	1	1	33	33
PI084992	Max	Saitama	Japan	Shirobana No. 2	II	5	7	7	7	7	9	9	9	9	9	9	9	31																									1	1	1	1	1	33	33
PI229350	Max	Tohoku	Japan	Sakyuaomane	V	5	7	7	7	7	9	9	9	9	9	9	9	31
PI548416	Old	Tokyo	Japan	Sousei	II	5	7	7	7	7	9	9	9	9	9	9	9	31																									1	1	1	1	1	33	33
PI085625	Max	Kyonggi	South Korea	Y-424	II	5	7	7	7	7	9	9	9	9	9	9	9	31																									1	1	1	1	1	33	33
PI507147	Max	Kanto	Japan	Oraku mame	III	5	7	7	7	7	9	9	9	9	9	9	9	31
PI507374	Max	Kanto	Japan	Tousan 2	V	5	7	7	7	7	9	9	9	9	9	9	9	31
PI507282	Max	Kanto	Japan	Shirohana sai 1	II	5	7	7	7	7	9	9	9	9	9	9	9	31																									1	1	1	1	1	33	33
PI507515	Max	Kanto	Japan	Wase 4	II	5	7	7	7	7	9	9	9	9	9	9	9	31																									1	1	1	1	1	33	33
PI507360	Max	Hokuriku	Japan	Toufu Mame	VI	5	7	7	7	7	9	9	9	9	9	9	9	31
PI423876	Max	Akita	Japan	Aokotsubu	VI	5	7	7	7	7	9	9	9	9	9	9	9	31
PI506941	Max	Tohoku	Japan	Koushoku daizu	V	5	7	7	7	7	9	9	9	9	9	9	9	31
PI506587	Max	Tohoku	Japan	Ban echigo	III	5	7	7	7	7	9	9	9	9	9	9	9	31
PI506559	Max	Kanto	Japan	Ao Ko Mame	VI	5	7	7	7	7	9	9	9	9	9	9	9	31
PI243522	Max	Akita	Japan	Beni-iro-daizu	IV	5	7	7	7	7	9	9	9	9	9	9	9	31
PI548435	Old	unknown	unknown	Yellow Marvel	II	5	7	7	7	7	9	9	9	9	9	9	9	31																									1	1	1	1	1	33	33
PI086463	Max	Akita	Japan	Bonhaku No. 55	II	5	7	7	7	7	9	9	9	9	9	9	9	31																									1	1	1	1	1	33	33
PI417487	Max	Kanto	Japan	Zairaishu	II	5	7	7	7	7	9	9	9	9	9	9	9	31																									1	1	1	1	1	33	33
PI507256	Max	Kanto	Japan	Shiro chonkon	V	5	7	7	7	7	9	9	9	9	9	9	9	31
PI594215	Max	Saga	Japan	Matsuura	II	5	7	7	7	7	9	9	9	9	9	9	9	31																									1	1	1	1	1	33	33
PI416818	Max	Tohoku	Japan	Bonjiro 55	II	5	7	7	7	7	9	9	9	9	9	9	9	31																									1	1	1	1	1	33	33
PI229335	Max	Tohoku	Japan	Kinoshita mame	V	5	7	7	7	7	9	9	9	9	9	9	9	31
PI507108	Max	Kanto	Japan	Ogasawara zairai	II	5	7	7	7	7	9	9	9	9	9	9	9	31																									1	1	1	1	1	33	33
PI200499	Max	Shikoku	Japan	Matsu Ura No. 24	III	5	7	7	7	7	9	9	9	9	9	9	9	31
PI507027	Max	Tohoku	Japan	Masshoku mame Kou 504	II	5	7	7	7	7	9	9	9	9	9	9	9	31																									1	1	1	1	1	33	33
PI507047	Max	Kanto	Japan	Mitsu buto	IV	5	7	7	7	7	9	9	9	9	9	9	9	31
PI506935	Max	Tohoku	Japan	Kouji irazu	IV	5	7	7	7	7	9	9	9	9	9	9	9	31
PI506885	Max	Tohoku	Japan	Kinako Mame	VI	5	7	7	7	7	9	9	9	9	9	9	9	31
PI507190	Max	Kanto	Japan	Rokugatsu mame	IV	5	7	7	7	7	9	9	9	9	9	9	9	31
PI157398	Max	Kyonggi	South Korea	Baec-moc-sa-ryu	IV	5	7	7	7	7	9	9	9	9	9	9	9	31
PI085492	Max	Kyonggi	South Korea	Y-272	II	5	7	7	7	7	9	9	9	9	9	9	9	31																									1	1	1	1	1	33	33
PI416863	Max	Kanto	Japan	Ekou daizu	II	5	7	7	7	7	9	9	9	9	9	9	9	31																									1	1	1	1	1	33	33
PI219789	Max	Hyogo	Japan	Shin No. 4	V	5	7	7	7	7	9	9	9	9	9	9	9	31
PI423867	Max	Hokkaido	Japan	Shimoshirazu 1	0	5	7	7	7	7	9	9	9	9	9	9	9	31	7	11	12	16	18	19	19	19	20	203	277	6	10	12	20	21	21	23	23	23	24	25	25	187	1	1	1	1	1	33	33
PI506709	Max	Kanto	Japan	Hadaka	II	5	7	7	7	7	9	9	9	9	9	9	9	31																									1	1	1	1	1	33	33
PI417476	Max	Kanto	Japan	Yori karami	0	5	7	7	7	7	9	9	9	9	9	9	9	31	7	11	12	16	18	19	31	32	221	248	337	6	10	12	20	21	21	23	23	110	140	152	162	175	1	1	1	1	1	33	33
PI086112	Max	Hokkaido	Japan	Hadakadaizu	II	5	7	7	7	7	9	9	9	9	9	9	9	31																									1	1	1	1	1	33	33
PI506943	Max	Hokuriku	Japan	Koushurei 555	II	5	7	7	7	7	9	9	9	9	9	9	9	31																									1	1	1	1	1	33	33
PI594016	Max	unknown	South Korea	Keun daedu	I	5	7	7	7	7	9	9	9	9	9	9	9	31												6	10	12	20	21	21	23	23	110	140	152	294	321	1	1	1	1	1	33	33
PI507517	Max	Kanto	Japan	Wase akasaya 124	II	5	7	7	7	7	9	9	9	9	9	9	9	31																									1	1	1	1	1	33	33
PI417151	Max	Kanto	Japan	Mikuri daizu	II	5	7	7	7	7	9	9	9	9	9	9	9	31																									1	1	1	1	1	33	33
PI506546	Max	Kanto	Japan	Ao Chouhin 14	VI	5	7	7	7	7	9	9	9	9	9	9	9	31
PI458301	Max	Kyongsang Nam	South Korea	KAS 609-3	IV	5	7	7	7	7	9	9	9	9	9	9	9	31
PI361111	Max	unknown	Japan	Shimshirazu Nr. 1	00	5	7	7	7	7	9	9	9	9	9	9	9	31	7	11	12	16	18	19	19	19	20	203	277	6	10	12	20	21	21	23	23	23	24	25	25	187
PI458232	Max	Cholla Nam	South Korea	KAS 574-12	IV	5	7	7	7	7	9	9	9	9	9	9	9	31
PI086146	Max	Iwate	Japan	Kawanagare	III	5	7	7	7	7	9	9	9	9	9	9	9	31
PI416779	Max	Tohoku	Japan	Akita ani	IV	5	7	7	7	7	9	9	9	9	9	9	9	31
PI417042	Max	Kyushu	Japan	Kisaya 1	II	5	7	7	7	7	9	9	9	9	9	9	9	31																									1	1	1	1	1	33	33
PI416773	Max	Kanto	Japan	Aka wase	II	5	7	7	7	7	9	9	9	9	9	9	9	31																									1	1	1	1	1	33	33
PI507539	Max	Kanto	Japan	Yama Aki Daizu	VII	5	7	7	7	7	9	9	9	9	9	9	9	31
PI507133	Max	Kyushu	Japan	Oni hadaka 1	III	5	7	7	7	7	9	9	9	9	9	9	9	31
PI423932	Max	Kumamoto	Japan	Ishibaru daizu	II	5	7	7	7	7	9	9	9	9	9	9	9	31																									1	1	1	1	1	33	33
PI423944	Max	Kumamoto	Japan	Saikai 11	I	5	7	7	7	7	9	9	9	9	9	9	9	31												6	10	12	20	21	21	23	23	110	140	152	162	175	1	1	1	1	1	33	33
PI507232	Max	Hokuriku	Japan	Shimo Shirazu	00	5	7	7	7	7	9	9	9	9	9	9	9	31	7	11	12	16	18	19	19	19	20	203	277	6	10	12	20	21	21	23	23	23	24	25	25	187
PI506575A	Max	Kanto	Japan	Araku mame YW	II	5	7	7	7	7	9	9	9	9	9	9	9	31																									1	1	1	1	1	33	33
PI417363	Max	Tohoku	Japan	Takedate 1	V	5	7	7	7	7	9	9	9	9	9	9	9	31
PI229315	Max	Tohoku	Japan	Asahi nobo No. 48	V	5	7	7	7	7	9	9	9	9	9	9	9	31
PI219787	Max	Hyogo	Japan	Ohwu No. 13	IV	5	7	7	7	7	9	9	9	9	9	9	9	31
PI417315	Max	Tohoku	Japan	Shiro daizu	II	5	7	7	7	7	9	9	9	9	9	9	9	31																									1	1	1	1	1	33	33
PI506497	Max	Kanto	Japan	Akasaya Ibaragi	VI	5	7	7	7	7	9	9	9	9	9	9	9	31
PI594233B	Max	Ibaraki	Japan	Nourin 1	IV	5	7	7	7	7	9	9	9	9	9	9	9	31
PI417071	Max	Hokuriku	Japan	Kou kei 74	IV	5	7	7	7	7	9	9	9	9	9	9	9	31
PI417017	Max	Kyushu	Japan	Ke hadaka	III	5	7	7	7	7	9	9	9	9	9	9	9	31
PI416801	Max	Kanto	Japan	Ao nyuudou	IV	5	7	7	7	7	9	9	9	9	9	9	9	31
PI200536	Max	Shikoku	Japan	Shirosota	IV	5	7	7	7	7	9	9	9	9	9	9	9	31
PI506582	Max	Kinki	Japan	Asahi 60	V	5	7	7	7	7	9	9	9	9	9	9	9	31
PI507541	Max	Tohoku	Japan	Yamagata tanryoku	IV	5	7	7	7	7	9	9	9	9	9	9	9	31
PI417067	Max	Kyushu	Japan	Kou andaa	II	5	7	7	7	7	9	9	9	9	9	9	9	31																									1	1	1	1	1	33	33
PI227686	Max	Okinawa	Japan	Col. No. 379	III	5	7	7	7	7	9	9	9	9	9	9	9	31
PI417323	Max	Kyushu	Japan	Shirokuchi 1	III	5	7	7	7	7	9	9	9	9	9	9	9	31
PI423940	Max	Kumamoto	Japan	Natsu daizu 1	II	5	7	7	7	7	9	9	9	9	9	9	9	31																									1	1	1	1	1	33	33
PI458247	Max	Cholla Nam	South Korea	KAS 577-10	IV	5	7	7	7	7	9	9	9	9	9	9	9	31
PI594233A	Max	Ibaraki	Japan	Nourin 1	IV	5	7	7	7	7	9	9	9	9	9	9	9	31
PI417200	Max	Kanto	Japan	Nourin 3	IV	5	7	7	7	7	9	9	9	9	9	9	9	31
PI417185	Max	Kyushu	Japan	Natsu daizu	II	5	7	7	7	7	9	9	9	9	9	9	9	31																									1	1	1	1	1	33	33
PI417325	Max	Kanto	Japan	Shirome	II	5	7	7	7	7	9	9	9	9	9	9	9	31																									1	1	1	1	1	33	33
PI458249	Max	Cholla Nam	South Korea	KAS 577-12	IV	5	7	7	7	7	9	9	9	9	9	9	9	31
PI096162	Max	Hamgyong Puk	North Korea	457	II	5	7	7	7	7	9	9	9	9	9	9	9	31																									1	1	1	1	1	33	33
PI507029	Max	Kyushu	Japan	Meguro	II	5	7	7	7	7	9	9	9	9	9	9	9	31																									1	1	1	1	1	33	33
PI416769C	Max	Tohoku	Japan	Akasaya chuusei	IV	5	7	7	7	7	9	9	9	9	9	9	9	31
PI417145	Max	Kanto	Japan	Matsuzukuri	II	5	7	7	7	7	9	9	9	9	9	9	9	31																									1	1	1	1	1	33	33
PI085012	Max	Saitama	Japan	Kurozaya Kin	II	5	7	7	7	7	9	9	9	9	9	9	9	31																									1	1	1	1	1	33	33
PI417305	Max	Tohoku	Japan	Shinroku	IV	5	7	7	7	7	9	9	9	9	9	9	9	31
PI594255	Max	Akita	Japan	Ouu 13	IV	5	7	7	7	7	9	9	9	9	9	9	9	31
PI096171	Max	Hamgyong Puk	North Korea	466	II	5	7	7	7	7	9	9	9	9	9	9	9	31																									1	1	1	1	1	33	33
PI417328	Max	Kyushu	Japan	Shirome 2	III	5	7	7	7	7	9	9	9	9	9	9	9	31
PI506872	Max	Kanto	Japan	Katsura kouden	III	5	7	7	7	7	9	9	9	9	9	9	9	31
PI229313	Max	Akita	Japan	Akita-ani	IV	5	7	7	7	7	9	9	9	9	9	9	9	31
PI086091_1	Max	Hokkaido	Japan	152(184)	IV	5	7	7	7	7	9	9	9	9	9	9	9	31
PI246368	Max	Miyagi	Japan	Tsurunotomo No. 1	IV	5	7	7	7	7	9	9	9	9	9	9	9	31
PI417062	Max	Kanto	Japan	Koshika daizu	II	5	7	7	7	7	9	9	9	9	9	9	9	31																									1	1	1	1	1	33	33
PI417371	Max	Tohoku	Japan	Tamaniwashu 1	IV	5	7	7	7	7	9	9	9	9	9	9	9	31
PI507520	Max	Kanto	Japan	Wase daizu 1 Chiba	II	5	7	7	7	7	9	9	9	9	9	9	9	31																									1	1	1	1	1	33	33
PI086091	Max	Hokkaido	Japan	152(184)	VI	5	7	7	7	7	9	9	9	9	9	9	9	31
PI506532	Max	Kanto	Japan	Ao Chouhin 1	VII	5	7	7	7	7	9	9	9	9	9	9	9	31
PI416917	Max	Kyushu	Japan	Hazenomi daizu	II	5	7	7	7	7	9	9	9	9	9	9	9	31																									1	1	1	1	1	33	33
PI416831	Max	Kanto	Japan	Chintaosan outou	IV	5	7	7	7	7	9	9	9	9	9	9	9	31
PI416994	Max	Kanto	Japan	Kantou 27	III	5	7	7	7	7	9	9	9	9	9	9	9	31
PI181555	Max	unknown	Japan	No. 38	IV	5	7	7	7	7	9	9	9	9	9	9	9	31
PI200453	Max	Shikoku	Japan	Ao Ji No. 40	III	5	7	7	7	7	9	9	9	9	9	9	9	31
PI423951	Max	Kumamoto	Japan	Saikai 24	II	5	7	7	7	7	9	9	9	9	9	9	9	31																									1	1	1	1	1	33	33
PI171450	Max	Kagoshima	Japan	Kisaya	III	5	7	7	7	7	9	9	9	9	9	9	9	31
PI506573	Max	Kanto	Japan	Aoyagi	III	5	7	7	7	7	9	9	9	9	9	9	9	31
PI458254	Max	Cholla Nam	South Korea	KAS 577-17	IV	5	7	7	7	7	9	9	9	9	9	9	9	31
PI417357	Max	Tohoku	Japan	Taihei	VI	5	7	7	7	7	9	9	9	9	9	9	9	31
PI219780	Max	Hyogo	Japan	Asahi No. 6	V	5	7	7	7	7	9	9	9	9	9	9	9	31
PI416857	Max	Tohoku	Japan	Daruma 2	IV	5	7	7	7	7	9	9	9	9	9	9	9	31
PI227218	Max	Mie	Japan	Natsudaizu No. 1	III	5	7	7	7	7	9	9	9	9	9	9	9	31
PI227567	Max	Hokkaido	Japan	Nanguntakedate	V	5	7	7	7	7	9	9	9	9	9	9	9	31
PI506951	Max	Kanto	Japan	Kuratate mame	IV	5	7	7	7	7	9	9	9	9	9	9	9	31
PI506878	Max	Tohoku	Japan	Keitou Daizu	VI	5	7	7	7	7	9	9	9	9	9	9	9	31
PI423901_2	Max	Nagano	Japan	Asahi	V	5	7	7	7	7	9	9	9	9	9	9	9	31
PI423953	Max	Kumamoto	Japan	Sako 25-36	0	5	7	7	7	7	9	9	9	9	9	9	9	31	7	11	12	16	18	19	156	187	233	263	358	6	10	12	20	21	21	23	23	23	83	124	130	137	1	1	1	1	1	33	33
PI423901_1	Max	Nagano	Japan	Asahi	V	5	7	7	7	7	9	9	9	9	9	9	9	31
PI423874	Max	Akita	Japan	Akasaya Tottori	V	5	7	7	7	7	9	9	9	9	9	9	9	31
PI423985	Max	Kumamoto	Japan	Akasaya Osaka	V	5	7	7	7	7	9	9	9	9	9	9	9	31
PI227555	Max	Hokkaido	Japan	Akazaya No. 1	V	5	7	7	7	7	9	9	9	9	9	9	9	31
PI200446	Max	Shikoku	Japan	Aka Saya	VI	5	7	7	7	7	9	9	9	9	9	9	9	31
PI507225	Max	Kanto	Japan	Shakujou Mame	VI	5	7	7	7	7	9	9	9	9	9	9	9	31
PI181556	Max	unknown	Japan	No. 39	VI	5	7	7	7	7	9	9	9	9	9	9	9	31
PI416879	Max	Tohoku	Japan	Genzoku	IV	5	7	7	7	7	9	9	9	9	9	9	9	31
PI506652	Max	Tohoku	Japan	Daidou mame	IV	5	7	7	7	7	9	9	9	9	9	9	9	31
PI507224	Max	Tohoku	Japan	Shakujou	VI	5	7	7	7	7	9	9	9	9	9	9	9	31
PI228064	Max	Aomori	Japan	Meguro No. 1	V	5	7	7	7	7	9	9	9	9	9	9	9	31
PI181562	Max	unknown	Japan	No. 48	V	5	7	7	7	7	9	9	9	9	9	9	9	31
PI507062A	Max	Tohoku	Japan	N-BB	III	5	7	7	7	7	9	9	9	9	9	9	9	31
PI200460	Max	unknown	China	Ching Tao No. 21	IV	5	7	7	7	7	9	9	9	9	9	9	9	31
PI229339	Max	Tohoku	Japan	Meguro	V	5	7	7	7	7	9	9	9	9	9	9	9	31
PI506924	Max	Tohoku	Japan	Kosaka zairai Kurobeso	V	5	7	7	7	7	9	9	9	9	9	9	9	31
PI219783	Max	Hyogo	Japan	Daruma-masari	IV	5	7	7	7	7	9	9	9	9	9	9	9	31
PI507321	Max	Kanto	Japan	Takei 12	V	5	7	7	7	7	9	9	9	9	9	9	9	31
PI274455	Max	Okinawa	Japan	Aohigu	II	5	7	7	7	7	9	9	9	9	9	9	9	31																									1	1	1	1	1	33	33
PI417355B	Max	Tohoku	Japan	Ta kei 14	III	5	7	7	7	7	9	9	9	9	9	9	9	31
PI200548	Max	Shikoku	Japan	Wase Kin	III	5	7	7	7	7	9	9	9	9	9	9	9	31
PI423984	Max	Kumamoto	Japan	Akasaya Okayama Tsuyama	V	5	7	7	7	7	9	9	9	9	9	9	9	31
PI423981	Max	Kumamoto	Japan	Akasaya Gifu	V	5	7	7	7	7	9	9	9	9	9	9	9	31
PI507513	Max	Tohoku	Japan	Waisei Kashou	V	5	7	7	7	7	9	9	9	9	9	9	9	31
PI423986	Max	Kumamoto	Japan	Akasaya Toyama	VI	5	7	7	7	7	9	9	9	9	9	9	9	31
PI506905	Max	Tohoku	Japan	Ko Hachigatsu 14	VI	5	7	7	7	7	9	9	9	9	9	9	9	31
PI416759	Max	Tohoku	Japan	Akagara 2	V	5	7	7	7	7	9	9	9	9	9	9	9	31
PI506923	Max	Tohoku	Japan	Kosaka zairai Katsubeso	V	5	7	7	7	7	9	9	9	9	9	9	9	31
PI423933	Max	Kumamoto	Japan	Kin	II	5	7	7	7	7	9	9	9	9	9	9	9	31																									1	1	1	1	1	33	33
PI416859	Max	Kanto	Japan	Date koshichi	IV	5	7	7	7	7	9	9	9	9	9	9	9	31
PI506743	Max	Kanto	Japan	Hinshumei Fushou	VI	5	7	7	7	7	9	9	9	9	9	9	9	31
PI507107	Max	Tohoku	Japan	Ode zairai	IV	5	7	7	7	7	9	9	9	9	9	9	9	31
PI423902	Max	Nagano	Japan	Asajiro	IV	5	7	7	7	7	9	9	9	9	9	9	9	31
PI507223	Max	Tohoku	Japan	Shakujoo Ishinazaka	VI	5	7	7	7	7	9	9	9	9	9	9	9	31
PI507380	Max	Kanto	Japan	Tousan 41	VI	5	7	7	7	7	9	9	9	9	9	9	9	31
PI229351	Max	Tohoku	Japan	Senrya	III	5	7	7	7	7	9	9	9	9	9	9	9	31
PI417147	Max	Tohoku	Japan	Mejiro 1	IV	5	7	7	7	7	9	9	9	9	9	9	9	31
PI085009_2	Max	Saitama	Japan	Maruba daizu	III	5	7	7	7	7	9	9	9	9	9	9	9	31
PI417010	Max	Tohoku	Japan	Karige 19-1	III	5	7	7	7	7	9	9	9	9	9	9	9	31
PI423977	Max	Akita	Japan	Rikuu 27	IV	5	7	7	7	7	9	9	9	9	9	9	9	31
PI084908_1	Max	Pyongyang	North Korea	Chotan Shirome	IV	5	7	7	7	7	9	9	9	9	9	9	9	31
PI507183	Max	Tohoku	Japan	Rikuu 23	V	5	7	7	7	7	9	9	9	9	9	9	9	31
PI507552	Max	Tohoku	Japan	Yore	II	5	7	7	7	7	9	9	9	9	9	9	9	31																									1	1	1	1	1	33	33
PI506496	Max	Kanto	Japan	Akasaya Fukui	VI	5	7	7	7	7	9	9	9	9	9	9	9	31
PI417191	Max	Tohoku	Japan	Nezumi gaishi	III	5	7	7	7	7	9	9	9	9	9	9	9	31
PI438287	Max	unknown	Japan	Tzuru no Tomo	III	5	7	7	7	7	9	9	9	9	9	9	9	31
PI417054	Max	Tohoku	Japan	Kojiro	III	5	7	7	7	7	9	9	9	9	9	9	9	31
PI084896	Max	Kyonggi	South Korea	Br-79	II	5	7	7	7	7	9	9	9	9	9	9	9	31																									1	1	1	1	1	33	33
PI507551	Max	Kanto	Japan	Yonryuukou	V	5	7	7	7	7	9	9	9	9	9	9	9	31
PI227684	Max	Okinawa	Japan	Aiohigu	II	5	7	7	7	7	9	9	9	9	9	9	9	31																									1	1	1	1	1	33	33
PI507141	Max	Kanto	Japan	Oosaka mame	IV	5	7	7	7	7	9	9	9	9	9	9	9	31
PI417082	Max	Hokuriku	Japan	Kugatsu mame	II	5	7	7	7	7	9	9	9	9	9	9	9	31																									1	1	1	1	1	33	33
PI507090	Max	Kanto	Japan	Nezumi	III	5	7	7	7	7	9	9	9	9	9	9	9	31
PI243514	Max	Akita	Japan	Abura-Mame	IV	5	7	7	7	7	9	9	9	9	9	9	9	31
PI417154	Max	Kyushu	Japan	Misaki daizu	II	5	7	7	7	7	9	9	9	9	9	9	9	31																									1	1	1	1	1	33	33
PI417373	Max	Tohoku	Japan	Tamatsukuri 11	V	5	7	7	7	7	9	9	9	9	9	9	9	31
PI506874	Max	Kanto	Japan	Kawanagare	III	5	7	7	7	7	9	9	9	9	9	9	9	31
PI229360	Max	Tohoku	Japan	Tamatsukuri No. 11	IV	5	7	7	7	7	9	9	9	9	9	9	9	31
PI181542	Max	unknown	Japan	No. 22	III	5	7	7	7	7	9	9	9	9	9	9	9	31
PI416850	Max	Tohoku	Japan	Daidou mame	V	5	7	7	7	7	9	9	9	9	9	9	9	31
PI507330	Max	Tohoku	Japan	Tamatsukuri	V	5	7	7	7	7	9	9	9	9	9	9	9	31
PI416938	Max	Kanto	Japan	Houkichi	V	5	7	7	7	7	9	9	9	9	9	9	9	31
PI507332	Max	Tohoku	Japan	Tamatsukuri 2	IV	5	7	7	7	7	9	9	9	9	9	9	9	31
PI416802	Max	Tohoku	Japan	Aoroku	II	5	7	7	7	7	9	9	9	9	9	9	9	31																									1	1	1	1	1	33	33
PI096199	Max	Liaoning	China	494	III	5	7	7	7	7	9	9	9	9	9	9	9	31
PI181561	Max	unknown	Japan	No. 46	VI	5	7	7	7	7	9	9	9	9	9	9	9	31
PI506590C	Max	Tohoku	Japan	Bansei ao daizu	IV	5	7	7	7	7	9	9	9	9	9	9	9	31
PI506772	Max	Kanto	Japan	Iiyama Zairai	VI	5	7	7	7	7	9	9	9	9	9	9	9	31
PI507339	Max	Tohoku	Japan	Tanryoku 1	IV	5	7	7	7	7	9	9	9	9	9	9	9	31
PI507093	Max	Tohoku	Japan	Ninohe zairai	IV	5	7	7	7	7	9	9	9	9	9	9	9	31
PI423945	Max	Kumamoto	Japan	Saikai 12	II	5	7	7	7	7	9	9	9	9	9	9	9	31																									1	1	1	1	1	33	33
PI417364	Max	Tohoku	Japan	Takei 2	III	5	7	7	7	7	9	9	9	9	9	9	9	31
PI417475	Max	Hokuriku	Japan	Yonayou	VI	5	7	7	7	7	9	9	9	9	9	9	9	31
PI506492	Max	Kinki	Japan	Akasaya	V	5	7	7	7	7	9	9	9	9	9	9	9	31
PI506912	Max	Kanto	Japan	Koibuchimura zairai	IV	5	7	7	7	7	9	9	9	9	9	9	9	31
PI416908	Max	Tohoku	Japan	Hanawa zairai	V	5	7	7	7	7	9	9	9	9	9	9	9	31
PI423896	Max	Akita	Japan	Takei 6	III	5	7	7	7	7	9	9	9	9	9	9	9	31
PI224272	Max	Hyogo	Japan	Ohdate--No. 1	III	5	7	7	7	7	9	9	9	9	9	9	9	31
PI507081	Max	Tohoku	Japan	Nakayama mame	V	5	7	7	7	7	9	9	9	9	9	9	9	31
PI594238	Max	Akita	Japan	Nourin 4	IV	5	7	7	7	7	9	9	9	9	9	9	9	31
PI507171	Max	Kanto	Japan	Rikuu 7	III	5	7	7	7	7	9	9	9	9	9	9	9	31
PI507379	Max	Kanto	Japan	Tousan 39	IV	5	7	7	7	7	9	9	9	9	9	9	9	31
PI417431	Max	Tohoku	Japan	Tsuru no tamago 1	IV	5	7	7	7	7	9	9	9	9	9	9	9	31
PI506977	Max	Kanto	Japan	Kuro Chouhin 27	VII	5	7	7	7	7	9	9	9	9	9	9	9	31
PI416913	Max	Tohoku	Japan	Hatsukari	IV	5	7	7	7	7	9	9	9	9	9	9	9	31
PI417461	Max	Hokuriku	Japan	Wase tainome	II	5	7	7	7	7	9	9	9	9	9	9	9	31																									1	1	1	1	1	33	33
PI080825	Max	unknown	Japan	Nagazuki	III	5	7	7	7	7	9	9	9	9	9	9	9	31
PI181547	Max	unknown	Japan	No. 27	V	5	7	7	7	7	9	9	9	9	9	9	9	31
PI506779	Max	Kanto	Japan	Inasato zairai II	IV	5	7	7	7	7	9	9	9	9	9	9	9	31
PI229344	Max	Tohoku	Japan	Norin No. 4	IV	5	7	7	7	7	9	9	9	9	9	9	9	31
PI417160	Max	Kanto	Japan	Miyashiro	II	5	7	7	7	7	9	9	9	9	9	9	9	31																									1	1	1	1	1	33	33
PI243541	Max	Akita	Japan	Shakujo	IV	5	7	7	7	7	9	9	9	9	9	9	9	31
PI594247	Max	Akita	Japan	Oodate 1 Take 16	II	5	7	7	7	7	9	9	9	9	9	9	9	31																									1	1	1	1	1	33	33
PI416791	Max	Kyushu	Japan	Ao daizu	II	5	7	7	7	7	9	9	9	9	9	9	9	31																									1	1	1	1	1	33	33
PI506611	Max	Tohoku	Japan	Chougetsu	VI	5	7	7	7	7	9	9	9	9	9	9	9	31
PI417288	Max	Kanto	Japan	Shibahara mame	V	5	7	7	7	7	9	9	9	9	9	9	9	31
PI417101	Max	Kanto	Japan	Kurome	II	5	7	7	7	7	9	9	9	9	9	9	9	31																									1	1	1	1	1	33	33
PI261466	Max	Kyushu	Japan	Higodaizu	III	5	7	7	7	7	9	9	9	9	9	9	9	31
PI507440	Max	Kanto	Japan	Tousan 102	IV	5	7	7	7	7	9	9	9	9	9	9	9	31
PI507159	Max	Tohoku	Japan	Ouu 5	V	5	7	7	7	7	9	9	9	9	9	9	9	31
PI417486	Max	Tohoku	Japan	Zairaishu	V	5	7	7	7	7	9	9	9	9	9	9	9	31
PI507514	Max	Tohoku	Japan	Wakashuu Daizu	VI	5	7	7	7	7	9	9	9	9	9	9	9	31
PI506642	Max	Kanto	Japan	Chuusei sendai	II	5	7	7	7	7	9	9	9	9	9	9	9	31																									1	1	1	1	1	33	33
PI417412	Max	Kanto	Japan	Tousan 26	IV	5	7	7	7	7	9	9	9	9	9	9	9	31
PI243517	Max	Akita	Japan	Akazuka	III	5	7	7	7	7	9	9	9	9	9	9	9	31
PI229359	Max	Tohoku	Japan	Tohoku No. 1	IV	5	7	7	7	7	9	9	9	9	9	9	9	31
PI417321	Max	Kyushu	Japan	Shiro hadaka 1	II	5	7	7	7	7	9	9	9	9	9	9	9	31																									1	1	1	1	1	33	33
PI507062B	Max	Tohoku	Japan	N-BB	IV	5	7	7	7	7	9	9	9	9	9	9	9	31
PI416875	Max	Kyushu	Japan	Fuufu daizu	II	5	7	7	7	7	9	9	9	9	9	9	9	31																									1	1	1	1	1	33	33
PI506590E	Max	Tohoku	Japan	Bansei ao daizu	IV	5	7	7	7	7	9	9	9	9	9	9	9	31
PI423939	Max	Kumamoto	Japan	Meguro	II	5	7	7	7	7	9	9	9	9	9	9	9	31																									1	1	1	1	1	33	33
PI417416	Max	Kanto	Japan	Tousan 36	VI	5	7	7	7	7	9	9	9	9	9	9	9	31
PI506773	Max	Tohoku	Japan	Iizaka	VI	5	7	7	7	7	9	9	9	9	9	9	9	31
PI506572	Max	Kyushu	Japan	Aokawa higu	III	5	7	7	7	7	9	9	9	9	9	9	9	31
PI084646	Max	Kyonggi	South Korea	S-71	III	5	7	7	7	7	9	9	9	9	9	9	9	31
PI506548	Max	Kanto	Japan	Ao Chouhin 15 Shiro Bana	VII	5	7	7	7	7	9	9	9	9	9	9	9	31
PI080841	Max	Iwate	Japan	Niuchan	III	5	7	7	7	7	9	9	9	9	9	9	9	31
PI417485	Max	Tohoku	Japan	Zairaishu	III	5	7	7	7	7	9	9	9	9	9	9	9	31
PI506578	Max	Hokuriku	Japan	Asahi	VI	5	7	7	7	7	9	9	9	9	9	9	9	31
PI507176	Max	Kanto	Japan	Rikuu 13	IV	5	7	7	7	7	9	9	9	9	9	9	9	31
PI507288	Max	Kanto	Japan	Shirosaya Toufu Mame	V	5	7	7	7	7	9	9	9	9	9	9	9	31
PI506511	Max	Tohoku	Japan	Aki kei 13-1	III	5	7	7	7	7	9	9	9	9	9	9	9	31
PI423878	Max	Akita	Japan	Chudeppo	VI	5	7	7	7	7	9	9	9	9	9	9	9	31
PI417580	Max	Tohoku	Japan	Tokyo	III	5	7	7	7	7	9	9	9	9	9	9	9	31
FC019979_2	Max	unknown	Japan	Sousei O Saya Eda Mame	III	5	7	7	7	7	9	9	9	9	9	9	9	31
PI229345	Max	Tohoku	Japan	Norin No. 5	III	5	7	7	7	7	9	9	9	9	9	9	9	31
PI416848	Max	Tokai	Japan	Chuu Teppou	VI	5	7	7	7	7	9	9	9	9	9	9	9	31
PI507103	Max	Tohoku	Japan	Nouken 5	VI	5	7	7	7	7	9	9	9	9	9	9	9	31
PI417432	Max	Tohoku	Japan	Tsuru no tamago 2	IV	5	7	7	7	7	9	9	9	9	9	9	9	31
PI507038	Max	Kanto	Japan	Mikawashima Edamame	0	5	7	7	7	7	9	9	9	9	9	9	9	31	7	11	12	16	18	19	157	342	414	482	701	6	10	12	20	21	21	23	23	23	256	277	630	697	1	1	1	1	1	33	33
PI507105	Max	Kanto	Japan	Obikiri	VI	5	7	7	7	7	9	9	9	9	9	9	9	31
PI506547	Max	Kanto	Japan	Ao Chouhin 15 Muraski Bana	VII	5	7	7	7	7	9	9	9	9	9	9	9	31
FC019976	Max	unknown	Japan	Chusei O Saya Eda Mame	II	5	7	7	7	7	9	9	9	9	9	9	9	31																									1	1	1	1	1	33	33
PI506873	Max	Kanto	Japan	Kawamasan B	II	5	7	7	7	7	9	9	9	9	9	9	9	31																									1	1	1	1	1	33	33
PI507531	Max	Hokuriku	Japan	Waseshu 2	II	5	7	7	7	7	9	9	9	9	9	9	9	31																									1	1	1	1	1	33	33
PI423983	Max	Kumamoto	Japan	Akasaya Oita	IV	5	7	7	7	7	9	9	9	9	9	9	9	31
PI417375	Max	Kanto	Japan	Tanoiri Daizu	VI	5	7	7	7	7	9	9	9	9	9	9	9	31
PI229346	Max	Kanto	Japan	Ojiro	VI	5	7	7	7	7	9	9	9	9	9	9	9	31
PI416804	Max	Tohoku	Japan	Ao tsuru no tomo	VI	5	7	7	7	7	9	9	9	9	9	9	9	31
PI416832	Max	Tohoku	Japan	Chougetsu	III	5	7	7	7	7	9	9	9	9	9	9	9	31
PI417372	Max	Tohoku	Japan	Tamatsukuri	VI	5	7	7	7	7	9	9	9	9	9	9	9	31
PI507526	Max	Kanto	Japan	Wase oosaya	II	5	7	7	7	7	9	9	9	9	9	9	9	31																									1	1	1	1	1	33	33
PI507303	Max	Hokuriku	Japan	Sumoto zairai	II	5	7	7	7	7	9	9	9	9	9	9	9	31																									1	1	1	1	1	33	33
PI243524	Max	Akita	Japan	Dateao	IV	5	7	7	7	7	9	9	9	9	9	9	9	31
PI417237	Max	Tohoku	Japan	Ouu 7	V	5	7	7	7	7	9	9	9	9	9	9	9	31
PI506729	Max	Tohoku	Japan	Hato goroshi 12	V	5	7	7	7	7	9	9	9	9	9	9	9	31
PI507412	Max	Kanto	Japan	Tousan 74	IV	5	7	7	7	7	9	9	9	9	9	9	9	31
PI507418	Max	Kanto	Japan	Tousan 79	IV	5	7	7	7	7	9	9	9	9	9	9	9	31
PI507386	Max	Kanto	Japan	Tousan 47	IV	5	7	7	7	7	9	9	9	9	9	9	9	31
PI438274	Max	unknown	Japan	Ahagara	IV	5	7	7	7	7	9	9	9	9	9	9	9	31
PI416820	Max	Tohoku	Japan	Cha daizu	V	5	7	7	7	7	9	9	9	9	9	9	9	31
PI507055	Max	Tohoku	Japan	Mochi mame	V	5	7	7	7	7	9	9	9	9	9	9	9	31
PI507338	Max	Kanto	Japan	Tanoiri Mame	VI	5	7	7	7	7	9	9	9	9	9	9	9	31
PI507489	Max	Tohoku	Japan	Tsuru no tamago 3	VI	5	7	7	7	7	9	9	9	9	9	9	9	31
PI507482	Max	Kanto	Japan	Toushuu	V	5	7	7	7	7	9	9	9	9	9	9	9	31
PI507034	Max	Kanto	Japan	Menashi akasaya	V	5	7	7	7	7	9	9	9	9	9	9	9	31
PI423898	Max	Akita	Japan	Tsurunotamago Aomori	VI	5	7	7	7	7	9	9	9	9	9	9	9	31
PI507242	Max	Kanto	Japan	Shina daizu	V	5	7	7	7	7	9	9	9	9	9	9	9	31
PI417474	Max	Kanto	Japan	Yogore	V	5	7	7	7	7	9	9	9	9	9	9	9	31
PI243549	Max	Akita	Japan	Wearucong	IV	5	7	7	7	7	9	9	9	9	9	9	9	31
PI229316	Max	Kanto	Japan	Buko-mame No. 14	IV	5	7	7	7	7	9	9	9	9	9	9	9	31
PI507217	Max	Kanto	Japan	Sendai fuku	V	5	7	7	7	7	9	9	9	9	9	9	9	31
PI507488	Max	Tohoku	Japan	Tsuru No Tamago	VI	5	7	7	7	7	9	9	9	9	9	9	9	31
PI507218	Max	Kanto	Japan	Sendaishu	V	5	7	7	7	7	9	9	9	9	9	9	9	31
PI417169	Max	Tohoku	Japan	Murasaki no mi	V	5	7	7	7	7	9	9	9	9	9	9	9	31
PI507157	Max	Hokuriku	Japan	Oushoku natsu daizu	V	5	7	7	7	7	9	9	9	9	9	9	9	31
PI548420	Old	unknown	Japan	Tortoise Egg	I	5	7	7	7	7	9	9	9	9	9	9	9	31												6	10	12	20	21	21	23	23	23	256	277	298	328	1	1	1	1	1	33	33
PI506575B	Max	Kanto	Japan	Araku mame YW	II	5	7	7	7	7	9	9	9	9	9	9	9	31																									1	1	1	1	1	33	33
PI248513	Max	Tohoku	Japan	Miyagi No. 2	IV	5	7	7	7	7	9	9	9	9	9	9	9	31
PI506598	Max	Kanto	Japan	Cha	V	5	7	7	7	7	9	9	9	9	9	9	9	31
PI507243	Max	Kanto	Japan	Shina mame	V	5	7	7	7	7	9	9	9	9	9	9	9	31
PI507534	Max	Kanto	Japan	Yagi	V	5	7	7	7	7	9	9	9	9	9	9	9	31
PI417307	Max	Tohoku	Japan	Shiragiku	V	5	7	7	7	7	9	9	9	9	9	9	9	31
PI507305	Max	Tohoku	Japan	Taihaku	V	5	7	7	7	7	9	9	9	9	9	9	9	31
PI246365	Max	Miyagi	Japan	Iwate 1956	IV	5	7	7	7	7	9	9	9	9	9	9	9	31
PI506736	Max	Tohoku	Japan	Higashikanai Mame 2	VI	5	7	7	7	7	9	9	9	9	9	9	9	31
PI417341	Max	Kanto	Japan	Shitabori daizu	V	5	7	7	7	7	9	9	9	9	9	9	9	31
PI507333	Max	Tohoku	Japan	Tamatsukuri 2	V	5	7	7	7	7	9	9	9	9	9	9	9	31
PI438295	Max	unknown	Japan	VIR 5835	IV	5	7	7	7	7	9	9	9	9	9	9	9	31
PI229342	Max	Tohoku	Japan	Nookishirobana	IV	5	7	7	7	7	9	9	9	9	9	9	9	31
PI423943	Max	Kumamoto	Japan	Saikai 5	I	5	7	7	7	7	9	9	9	9	9	9	9	31												6	10	12	20	21	21	23	23	23	83	124	130	137	1	1	1	1	1	33	33
PI507186	Max	Tohoku	Japan	Rikuu 28	V	5	7	7	7	7	9	9	9	9	9	9	9	31
PI417425	Max	Kanto	Japan	Tousan kei B497	III	5	7	7	7	7	9	9	9	9	9	9	9	31
PI398935	Max	Cholla Puk	South Korea	KLS 505-1	IV	5	7	7	7	7	9	9	9	9	9	9	9	31
PI416772	Max	Hokkaido	Japan	Akatsuka	IV	5	7	7	7	7	9	9	9	9	9	9	9	31
PI417207	Max	Kanto	Japan	Oiarugon	IV	5	7	7	7	7	9	9	9	9	9	9	9	31
PI506475	Max	Hokuriku	Japan	64	VII	5	7	7	7	7	9	9	9	9	9	9	9	31
PI548331	Old	Saitama	Japan	Goku	II	5	7	7	7	7	9	9	9	9	9	9	9	31																									1	1	1	1	1	33	33
PI507381	Max	Kanto	Japan	Tousan 42	VI	5	7	7	7	7	9	9	9	9	9	9	9	31
PI417466	Max	Tohoku	Japan	Yagi shirohana	V	5	7	7	7	7	9	9	9	9	9	9	9	31
PI248515	Max	Tohoku	Japan	White Hilum Iwata Variety No. 2	IV	5	7	7	7	7	9	9	9	9	9	9	9	31
PI506994	Max	Kanto	Japan	Kuro sengoku	IV	5	7	7	7	7	9	9	9	9	9	9	9	31
PI417430	Max	Tohoku	Japan	Tsuru no tamago 1	V	5	7	7	7	7	9	9	9	9	9	9	9	31
PI507277	Max	Kanto	Japan	Shirobana shou	II	5	7	7	7	7	9	9	9	9	9	9	9	31																									1	1	1	1	1	33	33
PI423982	Max	Kumamoto	Japan	Akasaya Niigata	V	5	7	7	7	7	9	9	9	9	9	9	9	31
PI417171	Max	Tohoku	Japan	Mutsu shiratama	IV	5	7	7	7	7	9	9	9	9	9	9	9	31
PI085619	Max	Kyonggi	South Korea	Y-417	IV	5	7	7	7	7	9	9	9	9	9	9	9	31
PI416907	Max	Kanto	Japan	Hana Shirazu	VI	5	7	7	7	7	9	9	9	9	9	9	9	31
PI423873	Max	Akita	Japan	Akasaya Nagano	V	5	7	7	7	7	9	9	9	9	9	9	9	31
PI507516	Max	Kanto	Japan	Wase 12	II	5	7	7	7	7	9	9	9	9	9	9	9	31																									1	1	1	1	1	33	33
PI458252	Max	Cholla Nam	South Korea	KAS 577-15	IV	5	7	7	7	7	9	9	9	9	9	9	9	31
PI417459	Max	Hokuriku	Japan	Wase oiran	II	5	7	7	7	7	9	9	9	9	9	9	9	31																									1	1	1	1	1	33	33
PI507139	Max	Kanto	Japan	Oojiro	V	5	7	7	7	7	9	9	9	9	9	9	9	31
PI507492	Max	Kanto	Japan	Tsuru no tamago Kuratachisan	IV	5	7	7	7	7	9	9	9	9	9	9	9	31
PI229337	Max	Tohoku	Japan	Kurosaya	VI	5	7	7	7	7	9	9	9	9	9	9	9	31
PI506726	Max	Kanto	Japan	Hashiri	II	5	7	7	7	7	9	9	9	9	9	9	9	31																									1	1	1	1	1	33	33
PI507204	Max	Tohoku	Japan	Sakata wase	IV	5	7	7	7	7	9	9	9	9	9	9	9	31
PI506995	Max	Tohoku	Japan	Kuro tairyuu daizu	II	5	7	7	7	7	9	9	9	9	9	9	9	31																									1	1	1	1	1	33	33
PI417034	Max	Tohoku	Japan	Kinoshita 4	V	5	7	7	7	7	9	9	9	9	9	9	9	31
PI506704	Max	Kanto	Japan	Hachigatsu Mame	VI	5	7	7	7	7	9	9	9	9	9	9	9	31
PI506693	Max	Kanto	Japan	Gionbou	III	5	7	7	7	7	9	9	9	9	9	9	9	31
PI416953	Max	Kyushu	Japan	Ishihara daizu	II	5	7	7	7	7	9	9	9	9	9	9	9	31																									1	1	1	1	1	33	33
PI079862	Max	Northeast China	China		VI	5	7	7	7	16	27	27	28	29	29	29	30	32
PI064747	Max	Fukushima	Japan	No. 28	IV	5	7	7	7	16	27	27	28	29	29	29	30	32
PI083874	Max	unknown	North Korea	Chinuikon	V	5	7	7	7	16	27	27	28	29	29	29	30	32
PI097225	Max	Hwanghae Puk	North Korea	1374	IV	5	7	7	7	16	27	27	28	29	29	29	30	32
PI068479	Max	Northeast China	China	282	III	1	1	21	23	25	28	28	29	30	30	30	31	33
PI417059	Max	unknown	China	Konpo daizu	I	1	1	21	23	25	28	28	29	30	30	30	31	33												12	17	24	34	40	40	43	46	46	48	50	56	59	7	11	18	22	29	32	32
PI070457	Max	Northeast China	China	7297	II	1	1	21	23	25	28	28	29	30	30	30	31	33																									7	11	18	22	29	32	32
PI070199	Max	Jilin	China	7540	III	1	1	21	23	25	28	28	29	30	30	30	31	33
PI079848	Max	Heilongjiang	China		II	1	1	21	23	25	28	28	29	30	30	30	31	33																									7	11	18	22	29	32	32
PI079745	Max	Heilongjiang	China	N37A	II	1	1	21	23	25	28	28	29	30	30	30	31	33																									7	11	18	22	29	32	32
PI068685	Max	Northeast China	China	265	II	1	1	21	23	25	28	28	29	30	30	30	31	33																									7	11	18	22	29	32	32
PI079874	Max	Northeast China	China		III	1	1	21	23	25	28	28	29	30	30	30	31	33
PI437525	Max	unknown	Ukraine	Belotsercovscaja	II	1	1	21	23	25	28	28	29	30	30	30	31	33																									7	11	18	22	29	32	32
PI068741	Max	Northeast China	China	272	II	1	1	21	23	25	28	28	29	30	30	30	31	33																									7	11	18	22	29	32	32
PI068627	Max	Northeast China	China	305	II	1	1	21	23	25	28	28	29	30	30	30	31	33																									7	11	18	22	29	32	32
PI068788	Max	Heilongjiang	China	110	II	1	1	21	23	25	28	28	29	30	30	30	31	33																									7	11	18	22	29	32	32
PI437974A	Max	unknown	China	VIR 1489	I	1	1	21	23	25	28	28	29	30	30	30	31	33												12	17	24	34	40	40	43	46	46	48	50	56	59	7	11	18	22	29	32	32
PI070241	Max	Jilin	China	8079	I	1	1	21	23	25	28	28	29	30	30	30	31	33												12	17	24	34	40	40	43	46	46	48	50	56	59	7	11	18	22	29	32	32
PI069991	Max	Jilin	China	6782	II	1	1	21	23	25	28	28	29	30	30	30	31	33																									7	11	18	22	29	32	32
PI437806	Max	unknown	China	VIR 5515	II	1	1	21	23	25	28	28	29	30	30	30	31	33																									7	11	18	22	29	32	32
PI227334	Max	Hokkaido	Japan	Syokino No. 1	II	1	1	21	23	25	28	28	29	30	30	30	31	33																									7	11	18	22	29	32	32
PI578392B	Max	Jilin	China	Cai zhong pu	II	1	1	21	23	25	28	28	29	30	30	30	31	33																									7	11	18	22	29	32	32
PI417040A	Max	unknown	China	Kin ou 1	II	1	1	21	23	25	28	28	29	30	30	30	31	33																									7	11	18	22	29	32	32
PI068508	Max	Northeast China	China	292	II	1	1	21	23	25	28	28	29	30	30	30	31	33																									7	11	18	22	29	32	32
PI070091	Max	Jilin	China	7218	II	1	1	21	23	25	28	28	29	30	30	30	31	33																									7	11	18	22	29	32	32
PI427105B	Max	Jilin	China	Little Golden Yellow No. 1	II	1	1	21	23	25	28	28	29	30	30	30	31	33																									7	11	18	22	29	32	32
PI361109	Max	unknown	China	Seao tzin huan No. 1	II	1	1	21	23	25	28	28	29	30	30	30	31	33																									7	11	18	22	29	32	32
PI068701	Max	Northeast China	China	270	III	1	1	21	23	25	28	28	29	30	30	30	31	33
PI427105A	Max	Jilin	China	Little Golden Yellow No. 1	II	1	1	21	23	25	28	28	29	30	30	30	31	33																									7	11	18	22	29	32	32
PI479718B	Max	Jilin	China	Caizhongpu	II	1	1	21	23	25	28	28	29	30	30	30	31	33																									7	11	18	22	29	32	32
PI438188	Max	unknown	China	VIR 4454	I	1	1	21	23	25	28	28	29	30	30	30	31	33												12	17	24	34	40	40	43	46	46	48	50	56	59	7	11	18	22	29	32	32
PI475831	Max	Northeast China	China	Xiao Jin Huang Small Goldern	I	1	1	21	23	25	28	28	29	30	30	30	31	33												12	17	24	34	40	40	43	46	46	48	50	56	59	7	11	18	22	29	32	32
PI253653A	Max	unknown	China	No. 4	III	1	1	21	23	25	28	28	29	30	30	30	31	33
PI437847B	Max	unknown	China	DV-1532	I	1	1	21	23	25	28	28	29	30	30	30	31	33												12	17	24	34	40	40	43	46	46	48	50	56	59	7	11	18	22	29	32	32
PI253653D	Max	unknown	China	No. 4	I	1	1	21	23	25	28	28	29	30	30	30	31	33												12	17	24	34	40	40	43	46	46	48	50	56	59	7	11	18	22	29	32	32
PI361055	Max	unknown	Yugoslavia	Beljska Krasna	II	1	1	21	23	25	28	28	29	30	30	30	31	33																									7	11	18	22	29	32	32
PI458510	Max	Liaoning	China	Ji Ti No. 1	III	1	1	21	23	25	28	28	29	30	30	30	31	33
PI507294B	Max	Kanto	Japan	Shoukin ou 1	II	1	1	21	23	25	28	28	29	30	30	30	31	33																									7	11	18	22	29	32	32
PI491548	Max	Jilin	China	Shi jin wang	II	1	1	21	23	25	28	28	29	30	30	30	31	33																									7	11	18	22	29	32	32
PI437714	Max	unknown	China	Sjaotszinhuan N1	I	1	1	21	23	25	28	28	29	30	30	30	31	33												12	17	24	34	40	40	43	46	46	48	50	56	59	7	11	18	22	29	32	32
PI266806B	Max	Hebei	China	No. 4	II	1	1	21	23	25	28	28	29	30	30	30	31	33																									7	11	18	22	29	32	32
PI266085A	Max	Northeast China	China		II	1	1	21	23	25	28	28	29	30	30	30	31	33																									7	11	18	22	29	32	32
PI437698	Max	unknown	China	Setin-huan	II	1	1	21	23	25	28	28	29	30	30	30	31	33																									7	11	18	22	29	32	32
PI603363B	Max	Jilin	China	Dong feng jin yuan	II	1	1	21	23	25	28	28	29	30	30	30	31	33																									7	11	18	22	29	32	32
PI291303A	Max	Heilongjiang	China		I	1	1	21	23	25	28	28	29	30	30	30	31	33												12	17	24	34	40	40	43	46	46	48	50	56	214	7	11	18	22	29	32	32
PI068639	Max	Northeast China	China	322	II	1	1	21	23	25	28	28	29	30	30	30	31	33																									7	11	18	22	29	32	32
PI068655	Max	Northeast China	China	47	II	1	1	21	23	25	28	28	29	30	30	30	31	33																									7	11	18	22	29	32	32
PI092563	Max	Jilin	China	7758	II	1	1	21	23	25	28	28	29	30	30	30	31	33																									7	11	18	22	29	32	32
PI068658	Max	Heilongjiang	China	114	II	1	1	21	23	25	28	28	29	30	30	30	31	33																									7	11	18	22	29	32	32
PI068443	Max	Northeast China	China	45	II	1	1	21	23	25	28	28	29	30	30	30	31	33																									7	11	18	22	29	32	32
PI086454	Max	Akita	Japan	Shokuroheso	II	1	1	21	23	25	28	28	29	30	30	30	31	33																									7	11	18	22	29	32	32
PI068466	Max	Northeast China	China	18	II	1	1	21	23	25	28	28	29	30	30	30	31	33																									7	11	18	22	29	32	32
PI437639	Max	unknown	China	DV-2820	II	1	1	21	23	25	28	28	29	30	30	30	31	33																									7	11	18	22	29	32	32
PI079747	Max	Heilongjiang	China	N37C	II	1	1	21	23	25	28	28	29	30	30	30	31	33																									7	11	18	22	29	32	32
PI068795	Max	Northeast China	China	55	II	1	1	21	23	25	28	28	29	30	30	30	31	33																									7	11	18	22	29	32	32
PI065338	Max	Heilongjiang	China	Botanical Garden no. 4	II	1	1	21	23	25	28	28	29	30	30	30	31	33																									7	11	18	22	29	32	32
PI437811	Max	unknown	China	VIR 5709	II	1	1	21	23	25	28	28	29	30	30	30	31	33																									7	11	18	22	29	32	32
PI084683A	Max	Kyonggi	South Korea	E-15	II	1	1	21	23	25	28	28	29	30	30	30	31	33																									7	11	18	22	29	32	32
PI068564	Max	Northeast China	China	370	II	1	1	21	23	25	28	28	29	30	30	30	31	33																									7	11	18	22	29	32	32
PI068503	Max	Northeast China	China	32	II	1	1	21	23	25	28	28	29	30	30	30	31	33																									7	11	18	22	29	32	32
PI079613	Max	Liaoning	China		II	1	1	21	23	25	28	28	29	30	30	30	31	33																									7	11	18	22	29	32	32
PI068761	Max	Northeast China	China	9	II	1	1	21	23	25	28	28	29	30	30	30	31	33																									7	11	18	22	29	32	32
PI084668	Max	Kyonggi	South Korea	S-96	I	1	1	21	23	25	28	28	29	30	30	30	31	33												12	17	24	34	40	40	43	46	46	48	50	56	59	7	11	18	22	29	32	32
PI603340	Max	Jilin	China	Xiao jin huang No. 2	II	1	1	21	23	25	28	28	29	30	30	30	31	33																									7	11	18	22	29	32	32
PI081029N	Max	Hokkaido	Japan	Chuseikurome Daizu	II	1	1	21	23	25	28	28	29	30	30	30	31	33																									7	11	18	22	29	32	32
PI079703	Max	Heilongjiang	China	N116	II	1	1	21	23	25	28	28	29	30	30	30	31	33																									7	11	18	22	29	32	32
PI437847A	Max	unknown	China	DV-1532	I	1	1	21	23	25	28	28	29	30	30	30	31	33												12	17	24	34	40	40	43	46	46	48	50	56	59	7	11	18	22	29	32	32
PI068488	Max	Northeast China	China	64	II	1	1	21	23	25	28	28	29	30	30	30	31	33																									7	11	18	22	29	32	32
PI068526	Max	Northeast China	China	97	II	1	1	21	23	25	28	28	29	30	30	30	31	33																									7	11	18	22	29	32	32
PI437978	Max	unknown	China	VIR 1532	I	1	1	21	23	25	28	28	29	30	30	30	31	33												12	17	24	34	40	40	43	46	46	48	50	56	59	7	11	18	22	29	32	32
PI068543	Max	Northeast China	China	41	II	1	1	21	23	25	28	28	29	30	30	30	31	33																									7	11	18	22	29	32	32
PI068427	Max	Northeast China	China	5827	II	1	1	21	23	25	28	28	29	30	30	30	31	33																									7	11	18	22	29	32	32
PI068461	Max	Northeast China	China	13	II	1	1	21	23	25	28	28	29	30	30	30	31	33																									7	11	18	22	29	32	32
PI437715	Max	unknown	China	Sjao-zin-chuan N1	II	1	1	21	23	25	28	28	29	30	30	30	31	33																									7	11	18	22	29	32	32
PI438095	Max	unknown	China	VIR 2546	I	1	1	21	23	25	28	28	29	30	30	30	31	33												12	17	24	34	40	40	43	46	46	48	50	56	59	7	11	18	22	29	32	32
PI372416B	Max	unknown	Yugoslavia	Kineska	II	1	1	21	23	25	28	28	29	30	30	30	31	33																									7	11	18	22	29	32	32
PI438064	Max	unknown	China	VIR 2412	I	1	1	21	23	25	28	28	29	30	30	30	31	33												12	17	24	34	40	40	43	46	46	48	50	56	59	7	11	18	22	29	32	32
PI438018	Max	unknown	China	VIR 1864	I	1	1	21	23	25	28	28	29	30	30	30	31	33												12	17	24	34	40	40	43	46	46	48	50	56	59	7	11	18	22	29	32	32
PI538394	Max	Jilin	China	Jilin No. 6	II	1	1	21	23	25	28	28	29	30	30	30	31	33																									7	11	18	22	29	32	32
PI438263	Max	unknown	China	VIR 5025	II	1	1	21	23	25	28	28	29	30	30	30	31	33																									7	11	18	22	29	32	32
PI438085	Max	unknown	China	VIR 2508	II	1	1	21	23	25	28	28	29	30	30	30	31	33																									7	11	18	22	29	32	32
PI438084	Max	unknown	China	VIR 2507	II	1	1	21	23	25	28	28	29	30	30	30	31	33																									7	11	18	22	29	32	32
PI068708	Max	Northeast China	China	300	II	1	1	21	23	25	28	28	29	30	30	30	31	33																									7	11	18	22	29	32	32
PI068562	Max	Northeast China	China	383	II	1	1	21	23	25	28	28	29	30	30	30	31	33																									7	11	18	22	29	32	32
PI467333	Max	Jilin	China	Shui-li-hong	I	1	1	21	23	25	28	28	29	30	30	30	31	33												12	17	24	34	40	40	43	46	46	48	50	56	59	7	11	18	22	29	32	32
PI068642	Max	Northeast China	China	335	II	1	1	21	23	25	28	28	29	30	30	30	31	33																									7	11	18	22	29	32	32
PI467328	Max	Jilin	China	Ping-ding-xiang	I	1	1	21	23	25	28	28	29	30	30	30	31	33												12	17	24	34	40	40	43	46	46	48	50	56	59	7	11	18	22	29	32	32
PI068480	Max	Northeast China	China	282	II	1	1	21	23	25	28	28	29	30	30	30	31	33																									7	11	18	22	29	32	32
PI068457	Max	Northeast China	China	361	II	1	1	21	23	25	28	28	29	30	30	30	31	33																									7	11	18	22	29	32	32
PI438251	Max	unknown	China	VIR 4706	II	1	1	21	23	25	28	28	29	30	30	30	31	33																									7	11	18	22	29	32	32
PI464888A	Max	Jilin	China	Zi Hua Gong Di No. 1172	II	1	1	21	23	25	28	28	29	30	30	30	31	33																									7	11	18	22	29	32	32
PI578410	Max	Jilin	China	Gong jiao 6005-2	II	1	1	21	23	25	28	28	29	30	30	30	31	33																									7	11	18	22	29	32	32
PI479742	Max	Jilin	China	Zhongsheng No. 1	II	1	1	21	23	25	28	28	29	30	30	30	31	33																									7	11	18	22	29	32	32
PI068585	Max	Northeast China	China	303	II	1	1	21	23	25	28	28	29	30	30	30	31	33																									7	11	18	22	29	32	32
PI103414	Max	Heilongjiang	China	No. 1	II	1	1	21	23	25	28	28	29	30	30	30	31	33																									7	11	18	22	29	32	32
PI578411	Max	Jilin	China	Gong jiao 6005-3	II	1	1	21	23	25	28	28	29	30	30	30	31	33																									7	11	18	22	29	32	32
PI438067	Max	unknown	China	VIR 2427	I	1	1	21	23	25	28	28	29	30	30	30	31	33												0	16	23	33	52	52	269	316	368	422	472	518	566	14	20	36	83	198	249	290
PI068475	Max	Northeast China	China	371	II	1	1	21	23	25	28	28	29	30	30	30	31	33																									7	11	18	22	29	32	32
PI068671	Max	Northeast China	China	19	II	1	1	21	23	25	28	28	29	30	30	30	31	33																									7	11	18	22	29	32	32
PI438185	Max	unknown	China	VIR 4450	II	1	1	21	23	25	28	28	29	30	30	30	31	33																									7	11	18	22	29	32	32
PI603311	Max	Heilongjiang	China	Fang zheng bai lu dou	I	1	1	21	23	25	28	28	29	30	30	30	31	33												12	17	24	34	40	40	43	46	46	48	50	52	55	7	11	18	22	29	32	32
PI437609A	Max	unknown	China	DV-2780	I	1	1	21	23	25	28	28	29	30	30	30	31	33												12	17	24	34	40	40	43	46	46	48	50	52	55	7	11	18	22	29	32	32
PI427088A	Max	Jilin	China		I	1	1	21	23	25	28	28	29	30	30	30	31	33												12	17	24	34	40	40	43	46	46	48	50	52	55	7	11	18	22	29	32	32
PI088303	Max	Northeast China	China	5692	II	1	1	21	23	25	28	28	29	30	30	30	31	33																									7	11	18	22	29	32	32
FC001547	Max	Northeast China	China	Southern Manchurian Yellow	II	1	1	21	23	25	28	28	29	30	30	30	31	33																									7	11	18	22	29	32	32
PI437729	Max	unknown	China	Tsi-ti 4	I	1	1	21	23	25	28	28	29	30	30	30	31	33												12	17	24	34	40	40	43	46	46	48	50	52	55	7	11	18	22	29	32	32
PI069533	Max	Northeast China	China	7087	I	1	1	21	23	25	28	28	29	30	30	30	31	33												12	17	24	34	40	40	43	46	46	48	50	52	55	7	11	18	22	29	32	32
PI437628	Max	unknown	China	DV-2807	I	1	1	21	23	25	28	28	29	30	30	30	31	33												12	17	24	34	40	40	43	46	46	48	50	52	55	7	11	18	22	29	32	32
PI438142	Max	unknown	China	VIR 2878	I	1	1	21	23	25	28	28	29	30	30	30	31	33												0	16	23	33	52	52	269	323	376	432	483	530	580	7	11	14	123	174	212	240
PI437554	Max	unknown	China	Avan	II	1	1	21	23	25	28	28	29	30	30	30	31	33																									7	11	18	22	29	32	32
PI437636B	Max	unknown	China	DV-2817	I	1	1	21	23	25	28	28	29	30	30	30	31	33												12	17	24	34	40	40	43	46	46	48	50	52	55	7	11	18	22	29	32	32
PI437692	Max	Northeast China	China	Pin-din-sjan	I	1	1	21	23	25	28	28	29	30	30	30	31	33												12	17	24	34	40	40	43	46	46	48	50	52	55	7	11	18	22	29	32	32
PI068448	Max	Heilongjiang	China	186	II	1	1	21	23	25	28	28	29	30	30	30	31	33																									7	11	18	22	29	32	32
PI437666	Max	unknown	China	I-vo-phyn	I	1	1	21	23	25	28	28	29	30	30	30	31	33												12	17	24	34	40	40	43	46	46	48	50	52	55	7	11	18	22	29	32	32
PI091114	Max	Heilongjiang	China	6569	II	1	1	21	23	25	28	28	29	30	30	30	31	33																									7	11	18	22	29	32	32
PI522189	Max	unknown	Moldova	VIR 9170	I	1	1	21	23	25	28	28	29	30	30	30	31	33												12	17	24	34	40	40	43	46	46	48	50	52	55	7	11	18	22	29	32	32
PI507297	Max	Kanto	Japan	Shuutai 4	II	1	1	21	23	25	28	28	29	30	30	30	31	33																									7	11	18	22	29	32	32
PI089154_1	Max	Hamgyong Puk	North Korea	Chirumukon	II	1	1	21	23	25	28	28	29	30	30	30	31	33																									7	11	18	22	29	32	32
PI361081	Max	unknown	Russia	Kubanskaia 4958	I	1	1	21	23	25	28	28	29	30	30	30	31	33												12	17	24	34	40	40	43	46	46	48	50	52	55	7	11	18	22	29	32	32
PI438164A	Max	unknown	China	VIR 4111	I	1	1	21	23	25	28	28	29	30	30	30	31	33												12	17	24	34	40	40	43	46	46	48	50	52	55	7	11	18	22	29	32	32
PI291295	Max	Heilongjiang	China		II	1	1	21	23	25	28	28	29	30	30	30	31	33																									7	11	18	22	29	32	32
PI090567	Max	Jilin	China	6477	I	1	1	21	23	25	28	28	29	30	30	30	31	33												12	17	24	34	40	40	43	46	46	48	50	52	55	7	11	18	22	29	32	32
PI438193	Max	unknown	China	VIR 4462	I	1	1	21	23	25	28	28	29	30	30	30	31	33												12	17	24	34	40	40	43	46	46	48	50	52	591	7	11	18	22	29	32	32
PI467342	Max	Jilin	China	Xiao-hei-qi	I	1	1	21	23	25	28	28	29	30	30	30	31	33												12	17	24	34	40	40	43	46	46	48	50	52	591	7	11	18	22	29	32	32
PI603359	Max	Jilin	China	Xiao hei qi	I	1	1	21	23	25	28	28	29	30	30	30	31	33												12	17	24	34	40	40	43	46	46	48	50	52	591	7	11	18	22	29	32	32
PI437845C	Max	unknown	China	DV-910	II	1	1	21	23	25	28	28	29	30	30	30	31	33																									7	11	18	22	29	32	32
PI091116	Max	Heilongjiang	China	6571	II	1	1	21	23	25	28	28	29	30	30	30	31	33																									7	11	18	22	29	32	32
PI091150	Max	Northeast China	China	6605	II	1	1	21	23	25	28	28	29	30	30	30	31	33																									7	11	18	22	29	32	32
PI079862_1	Max	Northeast China	China		II	1	1	21	23	25	28	28	29	30	30	30	31	33																									7	11	18	22	29	32	32
PI561333	Max	unknown	China	Jiao he zi hua xiao bai dou	I	1	1	21	23	25	28	28	29	30	30	30	31	33												12	17	24	34	40	40	43	46	46	48	50	52	55	7	11	18	22	29	32	32
PI464882	Max	Jilin	China	Heipiqing Yiang Gong Di No. 552	I	9	13	22	24	26	29	29	30	31	31	31	32	34												19	38	77	161	225	241	288	351	415	475	531	589	653	15	21	33	42	50	55	57
PI603447	Max	Nei Monggol	China	Ka qi mao yan dou	I	9	13	22	24	26	29	29	30	31	31	31	32	34												19	38	77	138	187	201	362	448	533	625	710	798	887	15	21	33	42	50	55	57
PI065354	Max	Heilongjiang	China	Botanical Garden no. 18a	II	9	13	22	24	26	29	29	30	31	31	31	32	34																									15	21	33	42	50	55	57
PI603430B	Max	Nei Monggol	China	Da hei qi	I	9	13	22	24	26	29	29	30	31	31	31	32	34												19	38	77	138	187	201	362	448	533	618	702	789	878	12	18	27	35	43	47	47
PI054607	Max	Liaoning	China	No. 47	II	9	13	22	24	26	29	29	30	31	31	31	32	34																									12	18	27	35	43	47	47
PI603430A	Max	Nei Monggol	China	Da hei qi	II	9	13	22	24	26	29	29	30	31	31	31	32	34																									12	18	27	35	43	47	47
PI603445A	Max	Nei Monggol	China	Da li hei dou	I	9	13	22	24	26	29	29	30	31	31	31	32	34												19	38	77	138	187	201	362	448	533	618	702	789	878	12	18	27	35	43	47	47
PI603438D	Max	Nei Monggol	China	Da hei qi	II	9	13	22	24	26	29	29	30	31	31	31	32	34																									12	18	27	35	43	47	47
PI603431	Max	Nei Monggol	China	Chi feng da hei qi	I	9	13	22	24	26	29	29	30	31	31	31	32	34												19	38	77	138	187	201	362	448	533	618	702	789	878	12	18	27	35	43	47	47
FC029333	Max	unknown	unknown	Laredo	III	3	3	3	3	3	3	3	31	32	32	32	33	35
PI153309	Max	Savoie	France	Bergerac	III	3	3	3	3	3	3	3	31	32	32	32	33	35
PI229738	Max	unknown	Algeria	Hubert 33	III	3	3	3	3	3	3	3	31	32	32	32	33	35
PI548211	max	Iowa	United States	T227	III	3	3	3	3	3	3	3	31	32	32	32	33	35
PI548202	max	Illinois	United States	T218M	III	3	3	3	3	3	3	3	31	32	32	32	33	35
FC004002B	Max	unknown	unknown		III	3	3	3	3	3	3	3	31	32	32	32	33	35
PI567418C	Max	Shanxi	China	Bai hei dou	III	3	3	3	3	3	3	3	31	32	32	32	33	35
PI548298	Old	Northeast China	China	A.K. Harrow	III	3	3	3	3	3	3	3	31	32	32	32	33	35
PI438075	Max	unknown	China	VIR 2469	III	3	3	3	3	3	3	3	31	32	32	32	33	35
PI614673	max	Iowa	United States	T218H	II	3	3	3	3	3	3	3	31	32	32	32	33	35																									6	7	9	10	10	10	263
PI548348	Old	Heilongjiang	China	Illini	III	3	3	3	3	3	3	3	31	32	32	32	33	35
PI507188	Max	Kanto	Japan	Rinkan	IV	3	3	3	3	3	3	3	31	32	32	32	33	35
PI437614A	Max	unknown	China	DV-2787	I	3	3	3	3	3	3	3	31	32	32	32	33	35												7	9	64	105	135	145	163	230	257	355	391	427	469	6	7	9	10	10	10	263
PI438034	Max	unknown	China	VIR 2173	I	3	3	3	3	3	3	3	31	32	32	32	33	35												7	9	64	105	135	145	163	230	257	355	391	427	469	6	7	9	10	10	10	263
PI548210	max	Iowa	United States	T226	IV	3	3	3	3	3	3	3	31	32	32	32	33	35
PI438237	Max	unknown	China	VIR 4531	II	3	3	3	3	3	3	3	31	32	32	32	33	35																									6	7	9	10	10	10	263
PI437131	Max	unknown	Kazakhstan	Gibrid ASS 13	II	3	3	3	3	3	3	3	31	32	32	32	33	35																									5	5	7	16	60	70	74
PI548172	max	Illinois	United States	T135	III	3	3	3	3	3	3	3	31	32	32	32	33	35
PI437420C	Max	Primorye	Russia	Ussurijscaja 521	II	3	3	3	3	3	3	3	31	32	32	32	33	35																									5	5	7	16	60	70	74
PI065379	Max	Heilongjiang	China	Botanical Garden no. 52	III	3	3	3	3	3	3	3	31	32	32	32	33	35
PI438357A	Max	unknown	Bulgaria	VU-5817	II	3	3	3	3	3	3	3	31	32	32	32	33	35																									2	2	2	2	219	274	321
PI438357B	Max	unknown	Bulgaria	VU-5817	III	3	3	3	3	3	3	3	31	32	32	32	33	35
PI548175	max	Kansas	United States	T139	III	3	3	3	3	3	3	3	31	32	32	32	33	35
PI291309C	Max	Heilongjiang	China		I	10	14	23	25	27	30	30	32	33	33	33	34	36												13	20	28	40	47	47	50	54	55	58	61	64	67	16	22	34	43	51	56	58
PI081773	Max	Akita	Japan	Shirosaya	II	10	14	23	25	27	30	30	32	33	33	33	34	36																									16	22	34	43	51	56	58
PI417140	Max	Tohoku	Japan	Masshokutou roshiyashu	II	10	14	23	25	27	30	30	32	33	33	33	34	36																									16	22	34	43	51	56	58
PI081771	Max	Northeast China	China	Selection No. 504	II	10	14	23	25	27	30	30	32	33	33	33	34	36																									16	22	34	43	51	56	58
PI437783	Max	unknown	China	VIR 1338	I	10	14	23	25	27	30	30	32	33	33	33	34	36												13	20	28	40	47	47	50	54	55	58	61	64	67	16	22	34	43	51	56	58
PI437345	Max	unknown	Romania	Polucul'turnaja	II	10	14	23	25	27	30	30	32	33	33	33	34	36																									16	22	34	43	51	56	58
PI437116	Max	Far East	Russia	VIR 521	I	10	14	23	25	27	30	30	32	33	33	33	34	36												13	20	28	40	47	47	50	54	55	58	61	64	67	16	22	34	43	51	56	58
PI232988	Max	Northeast China	China	Harbin No. 413	II	10	14	23	25	27	30	30	32	33	33	33	34	36																									16	22	34	43	51	56	58
PI437658	Max	unknown	China	Gl. gracilis	I	10	14	23	25	27	30	30	32	33	33	33	34	36												13	20	28	40	47	47	50	54	55	58	61	64	67	16	22	34	43	51	56	58
PI135590	Max	Heilongjiang	China	No. 68-A	II	10	14	23	25	27	30	30	32	33	33	33	34	36																									16	22	34	43	51	56	58
PI326579	Max	unknown	Romania		I	10	14	23	25	27	30	30	32	33	33	33	34	36												13	20	28	40	47	47	50	54	55	58	61	64	67	16	22	34	43	51	56	58
PI437663	Max	Jilin	China	Gun'-tszu-lin' 691	II	10	14	23	25	27	30	30	32	33	33	33	34	36																									16	22	34	43	51	56	58
PI612753A	Max	unknown	China	ZY 645	0	10	14	23	25	27	30	30	32	33	33	33	34	36	15	27	36	46	49	56	63	66	71	76	914	13	20	28	40	47	47	50	54	55	58	61	64	67	16	22	34	43	51	56	58
PI612755	Max	unknown	China		0	10	14	23	25	27	30	30	32	33	33	33	34	36	15	27	36	46	49	56	63	66	71	76	914	13	20	28	40	47	47	50	54	55	58	61	64	67	16	22	34	43	51	56	58
PI232989	Max	Northeast China	China	T 105	II	10	14	23	25	27	30	30	32	33	33	33	34	36																									16	22	34	43	51	56	58
PI232990	Max	Northeast China	China	T 107	II	10	14	23	25	27	30	30	32	33	33	33	34	36																									16	22	34	43	51	56	58
PI593982	Max	unknown	Japan	SY 9512013	I	10	14	23	25	27	30	30	32	33	33	33	34	36												13	20	28	40	47	47	50	54	55	58	61	64	67	16	22	34	43	51	56	58
PI189866	Max	unknown	France	B 10	0	10	14	23	25	27	30	30	32	33	33	33	34	36	15	27	36	46	49	56	63	66	71	76	90	13	20	28	40	47	47	50	54	55	58	61	64	67	16	22	34	43	51	56	58
PI079694	Max	Heilongjiang	China	N3	I	10	14	23	25	27	30	30	32	33	33	33	34	36												13	20	28	40	47	47	50	54	55	58	61	64	67	16	22	34	43	51	56	58
PI326580	Max	unknown	Germany		I	10	14	23	25	27	30	30	32	33	33	33	34	36												13	20	28	40	47	47	50	54	55	58	61	64	67	16	22	34	43	51	56	58
PI401418	Max	Primorye	Russia	VIR 5683	I	10	14	23	25	27	30	30	32	33	33	33	34	36												13	20	28	40	47	47	50	54	55	58	61	64	67	16	22	34	43	51	56	58
PI232987	Max	Northeast China	China	T 36	II	10	14	23	25	27	30	30	32	33	33	33	34	36																									16	22	34	43	51	56	58
PI065388	Max	Heilongjiang	China	Botanical Garden no 59a	II	10	14	23	25	27	30	30	32	33	33	33	34	36																									16	22	34	43	51	56	58
PI081770	Max	Northeast China	China	Selection No. 503	II	10	14	23	25	27	30	30	32	33	33	33	34	36																									16	22	34	43	51	56	58
PI417138	Max	Tohoku	Japan	Masshokutou Kou 502	II	10	14	23	25	27	30	30	32	33	33	33	34	36																									16	22	34	43	51	56	58
PI507180	Max	Kanto	Japan	Rikuu 21	IV	10	14	23	25	27	30	30	32	33	33	33	34	36
PI079648	Max	Liaoning	China	N1286	I	10	14	23	25	27	30	30	32	33	33	33	34	36												13	20	28	40	47	47	50	54	55	58	61	64	67	16	22	34	43	51	56	58
PI291277	Max	Heilongjiang	China		I	10	14	23	25	27	30	30	32	33	33	33	34	36												13	20	28	40	47	47	50	54	55	58	61	64	67	16	22	34	43	51	56	58
PI438152	Max	Primorye	Russia	VIR 3759	II	10	14	23	25	27	30	30	32	33	33	33	34	36																									16	22	34	43	51	56	58
PI417139	Max	Tohoku	Japan	Masshokutou Kou 503	I	10	14	23	25	27	30	30	32	33	33	33	34	36												13	20	28	40	47	47	50	54	55	58	61	64	67	16	22	34	43	51	56	58
PI612757	Max	unknown	China	ZY 12	0	10	14	23	25	27	30	30	32	33	33	33	34	36	15	27	36	46	49	56	63	66	71	76	915	13	20	28	40	47	47	50	54	55	58	61	64	67	16	22	34	43	51	56	58
PI612761A	Max	unknown	China	50131	0	10	14	23	25	27	30	30	32	33	33	33	34	36	15	27	36	46	49	56	63	66	71	76	915	13	20	28	40	47	47	50	54	55	58	61	64	67	16	22	34	43	51	56	58
PI612756	Max	unknown	China	ZY 111	0	10	14	23	25	27	30	30	32	33	33	33	34	36	15	27	36	46	49	56	63	66	71	76	915	13	20	28	40	47	47	50	54	55	58	61	64	67	16	22	34	43	51	56	58
PI291275	Max	Heilongjiang	China		I	10	14	23	25	27	30	30	32	33	33	33	34	36												13	20	28	40	47	47	50	54	55	58	61	64	67	16	22	34	43	51	56	58
PI506678	Max	Kanto	Japan	G. ussuriensis Giken	I	10	14	23	25	27	30	30	32	33	33	33	34	36												13	20	28	40	47	47	50	54	55	58	61	64	67	16	22	34	43	51	56	58
PI483459	Max	Jilin	China		I	10	14	23	25	27	30	30	32	33	33	33	34	36												13	20	28	40	47	47	50	54	55	58	61	64	67	16	22	34	43	51	56	58
PI437656	Max	Northeast China	China	E-sen-dou Gun 691	II	10	14	23	25	27	30	30	32	33	33	33	34	36																									16	22	34	43	51	56	58
PI291278	Max	Heilongjiang	China		I	10	14	23	25	27	30	30	32	33	33	33	34	36												13	20	28	40	47	47	50	54	55	58	61	64	67	16	22	34	43	51	56	58
PI291274B	Max	Heilongjiang	China		I	10	14	23	25	27	30	30	32	33	33	33	34	36												13	20	28	40	47	47	50	54	55	58	61	64	72	16	22	34	43	51	56	58
PI548168	max	Illinois	United States	T116H	II	10	14	23	25	27	30	30	32	33	33	33	34	36																									16	22	34	43	51	56	58
PI189951	Max	unknown	France	Cosse Velue	0	10	14	23	25	27	30	30	32	33	33	33	34	36	15	27	36	46	49	56	63	66	71	88	113	13	20	28	40	47	47	50	54	55	58	61	64	72	16	22	34	43	51	56	58
PI081763	Max	Northeast China	China	Moshito	II	10	14	23	25	27	30	30	32	33	33	33	34	36																									16	22	34	43	51	56	58
PI232991	Max	Northeast China	China	T 108	II	10	14	23	25	27	30	30	32	33	33	33	34	36																									16	22	34	43	51	56	58
PI081766	Max	Northeast China	China	Moshito	III	10	14	23	25	27	30	30	32	33	33	33	34	36
PI135589	Max	Heilongjiang	China	No. 68	II	10	14	23	25	27	30	30	32	33	33	33	34	36																									16	22	34	43	51	56	58
PI081767	Max	Northeast China	China	Moshito	II	10	14	23	25	27	30	30	32	33	33	33	34	36																									16	22	34	43	51	56	58
PI079593	Max	Heilongjiang	China	N265/100	II	10	14	23	25	27	30	30	32	33	33	33	34	36																									16	22	34	43	51	56	58
PI080488_1	Max	unknown	Japan	Eda Mame Uase Chaurame	II	10	14	23	25	27	30	30	32	33	33	33	34	36																									16	22	34	43	51	56	58
PI082532	Max	Hwanghae Puk	North Korea	Oiarukon	II	10	14	23	25	27	30	30	32	33	33	33	34	36																									16	22	34	43	51	56	58
PI506634	Max	Kanto	Japan	Chousenshu Cha	II	10	14	23	25	27	30	30	32	33	33	33	34	36																									16	22	34	43	51	56	58
PI081765	Max	Northeast China	China	Moshito	I	10	14	23	25	27	30	30	32	33	33	33	34	36												13	20	28	40	47	47	50	54	55	58	61	64	72	16	22	34	43	51	56	58
PI612752	Max	unknown	China	ZY 352	I	10	14	23	25	27	30	30	32	33	33	33	34	36												13	20	28	40	47	47	379	469	558	647	739	830	923	16	22	34	43	51	56	58
PI612760	Max	unknown	China	50392	I	10	14	23	25	27	30	30	32	33	33	33	34	36												13	20	28	40	47	47	379	469	558	647	739	830	923	16	22	34	43	51	56	58
PI437570	Max	Northeast China	China	Charbinscaja poludicaja	0	10	14	23	25	27	30	30	32	33	33	33	34	36	15	27	36	46	49	56	63	254	305	349	501	13	20	28	40	47	47	50	54	55	58	61	65	68	16	22	34	43	51	56	58
PI189950	Max	unknown	France	Cosse Lisse	0	10	14	23	25	27	30	30	32	33	33	33	34	36	15	27	36	46	49	56	63	66	71	88	112	13	20	28	40	47	47	50	54	55	58	61	64	72	16	22	34	43	51	56	58
PI081772	Max	Northeast China	China	Selection No. 505	I	10	14	23	25	27	30	30	32	33	33	33	34	36												13	20	28	40	47	47	50	54	55	58	61	65	68	16	22	34	43	51	56	58
PI079727	Max	Heilongjiang	China	N230A	I	10	14	23	25	27	30	30	32	33	33	33	34	36												13	20	28	40	47	47	50	54	55	58	61	65	68	16	22	34	43	51	56	58
PI437558	Max	Northeast China	China	Ban'-e-sen-dou Jun 685	I	10	14	23	25	27	30	30	32	33	33	33	34	36												13	20	28	40	47	47	50	54	55	58	61	65	68	16	22	34	43	51	56	58
PI437918	Max	unknown	China	Polucul'turnaja C10	I	10	14	23	25	27	30	30	32	33	33	33	34	36												13	20	28	40	47	47	50	54	55	58	61	65	68	16	22	34	43	51	56	58
PI416835	Max	Kanto	Japan	Chousenshu	II	10	14	23	25	27	30	30	32	33	33	33	34	36																									16	22	34	43	51	56	58
PI437661A	Max	unknown	China	Gun'-lin'685	I	10	14	23	25	27	30	30	32	33	33	33	34	36												13	20	28	40	47	47	50	54	55	58	61	65	68	16	22	34	43	51	56	58
PI518283	Max	unknown	Taiwan	No. 85	II	10	14	23	25	27	30	30	32	33	33	33	34	36																									16	22	34	43	51	56	58
PI291276	Max	Heilongjiang	China		I	10	14	23	25	27	30	30	32	33	33	33	34	36												13	20	28	40	47	47	50	54	55	171	183	195	210	16	22	34	43	51	56	58
PI086002	Max	unknown	Japan	3327	II	10	14	23	25	27	30	30	32	33	33	33	34	36																									16	22	34	43	51	56	58
PI086046	Max	Hokkaido	Japan	Genshin Koku Ou	II	10	14	23	25	27	30	30	32	33	33	33	34	36																									16	22	34	43	51	56	58
PI437863B	Max	unknown	China	DV-2841	III	0	6	24	26	28	31	31	33	34	34	34	35	37
PI088351	Max	Liaoning	China	Selection No. 3	II	0	6	24	26	28	31	31	33	34	34	34	35	37																									6	7	28	36	44	48	48
PI079846	Max	Heilongjiang	China		II	0	6	24	26	28	31	31	33	34	34	34	35	37																									6	7	28	36	44	48	48
PI088350	Max	Liaoning	China	Kaiyuan	III	0	6	24	26	28	31	31	33	34	34	34	35	37
PI068011	Max	Jilin	China	Pai Hua Tso Zu	IV	0	6	24	26	28	31	31	33	34	34	34	35	37
PI088349	Max	Jilin	China	Fukukingen	III	0	6	24	26	28	31	31	33	34	34	34	35	37
PI079835	Max	Heilongjiang	China	N201	III	0	6	24	26	28	31	31	33	34	34	34	35	37
PI086456	Max	Akita	Japan	Kakukwazoshi	III	0	6	24	26	28	31	31	33	34	34	34	35	37
PI416853	Max	Kanto	Japan	Daioutou	III	0	6	24	26	28	31	31	33	34	34	34	35	37
PI086502	Max	Akita	Japan	Kaigenshirohana	III	0	6	24	26	28	31	31	33	34	34	34	35	37
PI416902	Max	Tohoku	Japan	Hakka zashi	III	0	6	24	26	28	31	31	33	34	34	34	35	37
PI089130	Max	Hamgyong Puk	North Korea	Muyonzon	III	0	6	24	26	28	31	31	33	34	34	34	35	37
PI081761	Max	Hokkaido	Japan	Aojiro	III	0	6	24	26	28	31	31	33	34	34	34	35	37
PI438139	Max	unknown	China	VIR 2875	II	0	6	24	26	28	31	31	33	34	34	34	35	37																									6	7	28	36	44	48	48
PI437375B	Max	Primorye	Russia	Ussurijscaja 300	II	0	6	24	26	28	31	31	33	34	34	34	35	37																									6	7	28	36	44	48	48
PI167240	Max	Adana	Turkey	No. 59	III	0	6	24	26	28	31	31	33	34	34	34	35	37
PI086449_2	Max	Akita	Japan	Shiheigo Kuroheso	III	0	6	24	26	28	31	31	33	34	34	34	35	37
PI080834_1	Max	Fukushima	Japan	Daruma niju	IV	0	6	24	26	28	31	31	33	34	34	34	35	37
PI088357	Max	Jilin	China	Kung-Chuling Station No. 305	II	0	6	24	26	28	31	31	33	34	34	34	35	37																									6	7	28	36	44	48	48
PI068560	Max	Heilongjiang	China	164	III	0	6	24	26	28	31	31	33	34	34	34	35	37
PI068483	Max	Northeast China	China	5	III	0	6	24	26	28	31	31	33	34	34	34	35	37
PI089005_4	Max	Northeast China	China	5950	III	0	6	24	26	28	31	31	33	34	34	34	35	37
PI086112_1	Max	Hokkaido	Japan	Hadakadaizu	IV	0	6	24	26	28	31	31	33	34	34	34	35	37
PI086504	Max	Akita	Japan	Chinko	IV	0	6	24	26	28	31	31	33	34	34	34	35	37
PI054608_3	Max	Liaoning	China	No. 48	III	0	6	24	26	28	31	31	33	34	34	34	35	37
PI506821	Max	Hokuriku	Japan	Kaigen hakka	III	0	6	24	26	28	31	31	33	34	34	34	35	37
PI437609B	Max	unknown	China	DV-2780	II	1	1	1	1	1	32	32	34	35	35	35	36	38																									2	14	40	53	66	76	82
PI068398	Max	unknown	unknown	Shui kai wong noh kuk	III	1	1	1	1	1	32	32	34	35	35	35	36	38
PI080471_1	Max	Tokyo	Japan	Sousei Kuro Sakigake	III	1	1	1	1	1	32	32	34	35	35	35	36	38
PI054613	Max	Liaoning	China	No. 53	III	1	1	1	1	1	32	32	34	35	35	35	36	38
PI068554	Max	Northeast China	China	345	I	0	0	0	0	0	0	0	0	0	0	0	37	39												0	0	22	30	34	34	37	39	39	41	43	45	47	2	2	2	44	52	58	60
PI068586	Max	Northeast China	China	377	I	0	0	0	0	0	0	0	0	0	0	0	37	39												5	5	21	32	36	36	39	41	41	43	45	47	50	2	2	2	44	52	58	60
PI068718	Max	Northeast China	China	101	II	0	0	0	0	0	0	0	0	0	0	0	37	39																									2	2	2	44	52	58	60
PI068446	Max	Northeast China	China	73	II	0	0	0	0	0	0	0	0	0	0	0	37	39																									2	2	2	44	52	58	60
PI068421	Max	Northeast China	China	5821	II	0	0	0	0	0	0	0	0	0	0	0	37	39																									2	2	2	44	52	58	60
PI068484_1	Max	Northeast China	China	38	II	0	0	0	0	0	0	0	0	0	0	0	37	39																									2	2	2	44	52	58	60
PI068423	Max	Northeast China	China	5823	III	7	15	25	27	29	33	33	35	36	36	36	38	40
PI291309A	Max	Heilongjiang	China		II	7	15	25	27	29	33	33	35	36	36	36	38	40																									13	23	35	46	55	61	63
PI438103	Max	unknown	China	VIR 2588	II	1	1	1	1	1	1	1	1	1	1	1	1	41																									6	7	28	36	44	57	66
PI437853B	Max	unknown	China	DV-2679	III	1	1	1	1	1	1	1	1	1	1	1	1	41
PI438177	Max	unknown	China	VIR 4435	II	1	1	1	1	1	1	1	1	1	1	1	1	41																									6	7	28	36	44	57	66
PI291301	Max	Heilongjiang	China		II	1	1	1	1	1	1	1	1	1	1	1	1	41																									6	7	28	36	44	57	66
PI092596	Max	Jilin	China	7791	II	1	1	1	1	1	1	1	1	1	1	1	1	41																									6	7	28	36	44	48	48
PI070470	Max	Northeast China	China	7352	III	1	1	1	1	1	1	1	1	1	1	1	1	41
PI070019	Max	Jilin	China	7112	III	1	1	1	1	1	1	1	1	1	1	1	1	41
PI092683	Max	Jilin	China	7878	II	1	1	1	1	1	1	1	1	1	1	1	1	41																									6	7	28	36	44	48	48
PI068439	Max	Northeast China	China	20	II	1	1	1	1	1	1	1	1	1	1	1	1	41																									6	7	28	36	44	48	48
PI092593	Max	Jilin	China	7788	III	1	1	1	1	1	1	1	1	1	1	1	1	41
PI092598	Max	Jilin	China	7793	II	1	1	1	1	1	1	1	1	1	1	1	1	41																									6	7	28	36	44	48	48
PI561316	Max	unknown	China	Hui jia zi	II	1	1	1	1	1	1	1	1	1	1	1	1	41																									6	7	28	36	44	48	48
PI438174	Max	unknown	China	VIR 4431	I	1	1	1	1	1	1	1	1	1	1	1	1	41												5	5	21	29	33	33	36	38	38	40	42	44	46	6	7	28	36	44	48	48
PI438128A	Max	unknown	China	VIR 2813	I	1	1	1	1	1	1	1	1	1	1	1	1	41												5	5	21	29	33	33	36	38	38	40	42	44	46	6	7	28	36	44	48	48
PI567480A	Max	Hebei	China	Bang zi shu	III	1	1	1	1	1	1	1	1	1	1	1	1	41
PI603390B	Max	Liaoning	China	Man cang jin	II	1	1	1	1	1	1	1	1	1	1	1	1	41																									6	7	28	36	44	48	48
PI561335	Max	unknown	China	Man cang jin	III	1	1	1	1	1	1	1	1	1	1	1	1	41
PI072342	Max	Heilongjiang	China	8973	II	1	1	1	1	1	1	1	1	1	1	1	1	41																									6	7	28	36	44	48	48
PI068680	Max	Northeast China	China	88	II	1	1	1	1	1	1	1	1	1	1	1	1	41																									6	7	28	36	44	48	48
PI069501	Max	Jilin	China	6946	II	1	1	1	1	1	1	1	1	1	1	1	1	41																									6	7	28	36	44	48	48
PI603391	Max	Liaoning	China	Da jin huang	II	1	1	1	1	1	1	1	1	1	1	1	1	41																									6	7	28	36	44	48	48
PI438128B	Max	unknown	China	VIR 2813	I	1	1	1	1	1	1	1	1	1	1	1	1	41												5	5	21	29	33	33	36	38	38	40	42	44	46	6	7	28	36	44	48	48
PI438178	Max	unknown	China	VIR 4436	II	1	1	1	1	1	1	1	1	1	1	1	1	41																									6	7	28	36	44	57	66
PI253661A	Max	unknown	China	No. 12	III	1	1	1	1	1	1	1	1	1	1	1	1	41
PI567484	Max	Hebei	China	Da bai qi	III	1	1	1	1	1	1	1	1	1	1	1	1	41
PI068598	Max	Northeast China	China	375	II	1	1	1	1	1	1	1	1	1	1	1	1	41																									6	7	28	36	44	48	48
PI070559	Max	Jilin	China	8563	III	1	1	1	1	1	1	1	1	1	1	1	1	41
PI291327	Max	Heilongjiang	China		II	1	1	1	1	1	1	1	1	1	1	1	1	41																									6	7	28	36	44	57	66
PI092633	Max	Jilin	China	7828	II	1	1	1	1	1	1	1	1	1	1	1	1	41																									6	7	28	36	44	48	48
PI080469	Max	Hokkaido	Japan	Kuro Maru Daizu	II	1	1	1	1	1	1	1	1	1	1	1	1	41																									6	7	28	36	44	48	48
PI088777	Max	Northeast China	China	5897	II	1	1	1	1	1	1	1	1	1	1	1	1	41																									6	7	28	36	44	48	48
PI438007	Max	unknown	China	VIR 1766	I	6	8	8	14	21	23	34	36	37	37	37	39	42												4	4	20	46	56	56	60	64	360	413	463	507	554	2	14	19	45	56	63	65
PI079872	Max	Northeast China	China		III	6	8	8	14	21	23	34	36	37	37	37	39	42
PI068475_1	Max	Northeast China	China	371	II	6	8	8	14	21	23	34	36	37	37	37	39	42																									2	14	19	45	56	63	65
PI054606_2	Max	Liaoning	China	No. 46	IV	1	1	1	1	1	1	1	1	1	1	1	1	43
PI068600	Max	Northeast China	China	382	II	1	1	1	1	1	1	1	1	1	1	1	1	43																									6	7	28	36	44	57	66
PI437955B	Max	unknown	China	VIR 1389	I	1	1	1	1	1	1	1	1	1	1	1	1	43												5	5	21	29	33	33	141	157	169	187	201	213	503	6	7	28	36	44	57	66
PI438176	Max	unknown	China	VIR 4433	II	1	1	1	1	1	1	1	1	1	1	1	1	43																									6	7	28	36	44	57	66
PI437763	Max	unknown	China	VIR 1233	I	1	1	1	1	1	1	1	1	1	1	1	1	43												5	5	21	29	33	33	141	157	169	187	201	213	503	6	7	28	36	44	57	66
PI068481	Max	Heilongjiang	China	178	II	1	1	1	1	1	1	1	1	1	1	1	1	43																									6	7	28	36	44	57	66
PI438442B	Max	unknown	Netherlands	Desma	II	1	1	1	1	1	1	1	1	1	1	1	1	43																									6	7	28	36	44	57	66
PI068599	Max	Northeast China	China	91	III	1	1	1	1	1	1	1	1	1	1	1	1	43
PI070036	Max	Northeast China	China	7238	II	1	1	1	1	1	1	1	1	1	1	1	1	43																									6	7	28	36	44	57	66
PI079712	Max	Heilongjiang	China	N158	II	1	1	1	1	1	1	1	1	1	1	1	1	43																									2	14	24	65	82	95	104
PI068748	Max	Northeast China	China	299	II	1	1	1	1	1	1	1	1	1	1	1	1	43																									6	7	28	36	44	57	66
PI291294	Max	Heilongjiang	China		I	4	9	10	10	10	12	12	12	12	12	12	12	44												0	16	23	33	52	52	55	59	61	64	67	72	76	7	8	25	31	39	43	67
PI084686	Max	Kyonggi	South Korea	E-19	I	4	9	10	10	10	12	12	12	12	12	12	12	44												0	16	23	33	52	52	55	59	61	64	67	72	76	7	8	25	31	39	43	67
PI084673_1	Max	Kyonggi	South Korea	E-1	II	4	9	10	10	10	12	12	12	12	12	12	12	44																									7	8	25	31	39	43	67
PI068484_4	Max	Northeast China	China	38	II	4	9	10	10	10	12	12	12	12	12	12	12	44																									7	8	25	31	39	43	67
PI068709	Max	Heilongjiang	China	200	II	0	0	9	28	30	34	35	37	38	38	38	40	45																									5	5	37	50	63	73	77
PI079760	Max	Heilongjiang	China	N223/70G	III	0	0	9	28	30	34	35	37	38	38	38	40	45
PI079848_1	Max	Heilongjiang	China		III	0	0	9	28	30	34	35	37	38	38	38	40	45
PI088805_4	Max	Liaoning	China	5934	II	0	0	9	28	30	34	35	37	38	38	38	40	45																									5	5	37	50	63	73	77
PI079761	Max	Heilongjiang	China	N226/20G	II	0	0	9	28	30	34	35	37	38	38	38	40	45																									5	5	37	50	63	73	77
PI291293A	Max	Heilongjiang	China		II	0	0	9	28	30	34	35	37	38	38	38	40	45																									5	5	37	50	63	73	77
PI068696	Max	Heilongjiang	China	113	II	0	0	9	28	30	34	35	37	38	38	38	40	45																									5	5	37	50	63	73	77
PI437857C	Max	unknown	China	DV-2784	II	0	0	9	28	30	34	35	37	38	38	38	40	45																									5	5	37	50	63	73	77
PI068494	Max	Northeast China	China	78	III	0	0	9	28	30	34	35	37	38	38	38	40	45
PI090578	Max	Northeast China	China	6488	III	0	0	9	28	30	34	35	37	38	38	38	40	45
PI438211A	Max	unknown	China	VIR 4501	I	0	0	9	28	30	34	35	37	38	38	38	40	45												4	4	20	46	56	56	60	64	66	69	457	501	548	5	5	37	50	63	73	77
PI438211B	Max	unknown	China	VIR 4501	I	0	0	9	28	30	34	35	37	38	38	38	40	45												4	4	20	46	56	56	60	64	66	69	457	501	548	5	5	37	50	63	73	77
PI437993	Max	unknown	China	VIR 1670	I	0	0	9	28	30	34	35	37	38	38	38	40	45												4	4	20	46	56	56	60	64	66	69	457	501	548	5	5	37	50	63	73	77
PI086737	Max	Ibaraki	Japan	Gosha	I	0	0	9	28	30	34	35	37	38	38	38	40	45												4	4	20	46	56	56	60	64	66	69	72	77	81	5	5	37	50	63	73	77
PI347552A	Max	unknown	Russia	Visocostebelnaia	I	0	0	9	9	31	35	36	38	39	39	39	41	46												0	18	29	71	102	111	151	168	183	202	217	230	248	2	14	19	30	38	64	68
PI437326	Max	Primorye	Russia	DV-184	II	0	0	9	9	31	35	36	38	39	39	39	41	46																									2	14	19	30	38	64	68
PI437308	Max	North Ossetia	Russia	Gorscaja 184	II	0	0	9	9	31	35	36	38	39	39	39	41	46																									2	14	19	30	38	64	68
PI603368	Max	Jilin	China	He mao	II	0	0	9	9	31	35	36	38	39	39	39	41	46																									2	14	19	30	38	64	68
PI437573B	Max	unknown	China	Che-ti	II	0	0	9	9	31	35	36	38	39	39	39	41	46																									2	14	19	30	38	64	68
PI567166	Max	Jilin	China	He mao	II	0	0	9	9	31	35	36	38	39	39	39	41	46																									2	14	19	30	38	64	68
PI437311A	Max	North Ossetia	Russia	Gorscaja 384	II	0	0	9	9	31	35	36	38	39	39	39	41	46																									2	14	19	30	38	64	68
PI438298	Max	unknown	North Korea	Chu-zen N1	II	0	0	9	9	31	35	36	38	39	39	39	41	46																									2	14	19	30	38	64	68
PI437375A	Max	Primorye	Russia	Ussurijscaja 300	II	0	0	9	9	31	35	36	38	39	39	39	41	46																									2	14	19	30	38	64	68
PI437104	Max	Far East	Russia	DV-0804	II	0	0	9	9	31	35	36	38	39	39	39	41	46																									2	14	19	30	38	64	68
PI091174	Max	Liaoning	China	6629	III	0	0	9	9	31	35	36	38	39	39	39	41	46
PI088782	Max	Northeast China	China	5905	III	0	0	9	9	31	35	36	38	39	39	39	41	46
PI068500	Max	Northeast China	China	354	II	0	0	9	9	31	35	36	38	39	39	39	41	46																									2	14	19	30	38	64	68
PI479713	Max	Jilin	China	Baihuacuo	II	0	0	9	9	31	35	36	38	39	39	39	41	46																									2	14	19	30	38	64	68
PI437844A	Max	unknown	China	DV-909	II	0	0	9	9	31	35	36	38	39	39	39	41	46																									2	14	19	30	38	64	68
PI068516	Max	Northeast China	China	373	II	1	1	21	23	25	36	37	39	40	40	40	42	47																									14	20	36	47	57	65	69
PI438137B	Max	unknown	China	VIR 2873	I	1	1	21	23	25	36	37	39	40	40	40	42	47												0	0	82	149	208	224	265	322	375	431	482	528	578	14	20	36	47	57	65	69
PI079885	Max	Northeast China	China		II	1	1	21	23	25	28	28	29	41	41	41	43	48																									7	11	14	15	18	19	19
PI068629	Max	Heilongjiang	China	169	II	1	1	21	23	25	28	28	29	41	41	41	43	48																									7	11	14	15	18	19	19
PI088293A	Max	Jilin	China	224	II	1	1	21	23	25	28	28	29	41	41	41	43	48																									7	11	14	15	18	19	19
FC004007A	Max	unknown	unknown		II	1	1	21	23	25	28	28	29	41	41	41	43	48																									7	11	14	15	18	19	19
PI071850	Max	Northeast China	China	8660	II	1	1	21	23	25	28	28	29	41	41	41	43	48																									7	11	14	15	18	19	19
PI437870	Max	unknown	China	DV-2887	II	1	1	21	23	25	28	28	29	41	41	41	43	48																									7	11	14	15	18	19	19
PI071161	Max	Northeast China	China	8749	I	1	1	21	23	25	28	28	29	41	41	41	43	48												0	16	23	33	39	39	42	45	45	47	49	51	54	7	11	14	15	18	19	19
PI068704	Max	Northeast China	China	95	II	1	1	21	23	25	28	28	29	41	41	41	43	48																									7	11	14	15	18	19	19
PI437821	Max	Jilin	China	Charbin 338/C	I	1	1	21	23	25	28	28	29	41	41	41	43	48												0	16	23	33	39	39	42	45	45	47	49	51	54	7	11	14	15	18	19	19
PI437738B	Max	Jilin	China	Tszy-hua-tso-tszy	I	1	1	21	23	25	28	28	29	41	41	41	43	48												0	16	23	33	39	39	42	45	45	47	49	51	54	7	11	14	15	18	19	19
PI072341	Max	Jilin	China	8969	II	1	1	21	23	25	28	28	29	41	41	41	43	48																									7	11	14	15	18	19	19
PI438130	Max	unknown	China	VIR 2822	II	1	1	21	23	25	28	28	29	41	41	41	43	48																									7	11	14	15	18	19	19
PI479737	Max	Jilin	China	Suoyiling	II	1	1	21	23	25	28	28	29	41	41	41	43	48																									7	11	14	15	18	19	19
PI437856A	Max	unknown	China	DV-2737	II	1	1	21	23	25	28	28	29	41	41	41	43	48																									7	11	14	15	18	19	19
PI437105D	Max	Jilin	China	Gunczulinskaja	II	1	1	21	23	25	28	28	29	41	41	41	43	48																									7	11	14	15	18	19	19
PI437856B	Max	unknown	China	DV-2737	II	1	1	21	23	25	28	28	29	41	41	41	43	48																									7	11	14	15	18	19	19
PI438129	Max	unknown	China	VIR 2814	II	1	1	21	23	25	28	28	29	41	41	41	43	48																									7	11	14	15	18	19	19
PI091107	Max	Heilongjiang	China	6562	II	1	1	21	23	25	28	28	29	41	41	41	43	48																									7	11	14	15	18	19	19
PI438186	Max	unknown	China	VIR 4452	II	1	1	21	23	25	28	28	29	41	41	41	43	48																									7	11	14	15	18	19	19
PI089010	Max	Northeast China	China	5955	IV	1	1	21	23	25	28	28	29	41	41	41	43	48
PI089075	Max	Northeast China	China	6060	II	1	1	21	23	25	28	28	29	41	41	41	43	48																									7	11	14	15	18	19	19
PI438214	Max	unknown	China	VIR 4505	II	1	1	21	23	25	28	28	29	41	41	41	43	48																									7	11	14	15	18	19	19
PI603330	Max	Heilongjiang	China	Ping ding xiang B	I	1	1	21	23	25	28	28	29	41	41	41	43	48												0	16	23	33	39	39	42	45	45	47	49	51	54	7	11	14	15	18	19	19
PI479731	Max	Jilin	China	Pingdingsi	I	1	1	21	23	25	28	28	29	41	41	41	43	48												0	16	23	33	39	39	42	45	45	47	49	51	54	7	11	14	15	18	19	19
PI266806A	Max	Hebei	China	No. 4	II	1	1	21	23	25	28	28	29	41	41	41	43	48																									7	11	14	15	18	19	19
PI561296C	Max	unknown	China	Ba yan shui li shan	I	1	1	21	23	25	28	28	29	41	41	41	43	48												0	16	23	33	39	39	42	45	45	47	49	51	54	7	11	14	15	18	19	19
PI407726	Max	Heilongjiang	China	Wu ding choo	I	1	1	21	23	25	28	28	29	41	41	41	43	48												0	16	23	33	39	39	42	45	45	47	49	51	54	7	11	14	15	18	19	19
PI291323	Max	Heilongjiang	China		I	1	1	21	23	25	28	28	29	41	41	41	43	48												0	16	23	33	39	39	42	45	45	47	49	51	54	7	11	14	15	18	19	19
PI200593	Max	Northeast China	China	Konistra	I	1	1	21	23	25	28	28	29	41	41	41	43	48												0	16	23	33	39	39	42	45	45	47	49	51	54	7	11	14	15	18	19	19
PI437784	Max	unknown	China	VIR 1341	0	1	1	21	23	25	28	28	29	41	41	41	43	48	6	40	73	122	134	182	219	269	321	367	530	0	16	23	33	39	39	42	45	45	47	49	51	54	7	11	14	15	18	19	19
PI068676	Max	Northeast China	China	283	II	1	1	21	23	25	28	28	29	41	41	41	43	48																									7	11	14	15	18	19	19
PI291311B	Max	Heilongjiang	China		I	1	1	21	23	25	28	28	29	41	41	41	43	48												0	16	23	33	39	39	42	45	45	47	49	51	54	7	11	14	15	18	19	19
PI291315	Max	Heilongjiang	China		II	1	1	21	23	25	28	28	29	41	41	41	43	48																									7	11	14	15	18	19	19
PI068770	Max	Heilongjiang	China	108	I	1	1	21	23	25	28	28	29	41	41	41	43	48												0	16	23	33	39	39	42	45	45	47	49	51	54	7	11	14	15	18	19	19
PI603323	Max	Heilongjiang	China	Kui wu dou a	I	1	1	21	23	25	28	28	29	41	41	41	43	48												0	16	23	33	39	39	42	45	45	47	49	51	54	7	11	14	15	18	19	19
PI603329	Max	Heilongjiang	China	Yi wo feng D	I	1	1	21	23	25	28	28	29	41	41	41	43	48												0	16	23	33	39	39	42	45	45	47	49	51	54	7	11	14	15	18	19	19
PI561337	Max	unknown	China	Mao dou	I	1	1	21	23	25	28	28	29	41	41	41	43	48												0	16	23	33	39	39	42	45	45	47	49	51	54	7	11	14	15	18	19	19
PI603356	Max	Jilin	China	Yi wo feng	I	1	1	21	23	25	28	28	29	41	41	41	43	48												0	16	23	33	39	39	42	45	45	47	49	51	54	7	11	14	15	18	19	19
PI068521	Max	Heilongjiang	China	205	II	1	1	21	23	25	28	28	29	41	41	41	43	48																									7	11	14	15	18	19	19
PI464888B	Max	Jilin	China	Zi Hua Gong Di No. 1172	II	1	1	21	23	25	28	28	29	41	41	41	43	48																									7	11	14	15	18	19	19
PI464887	Max	Jilin	China	Yiwofeng Gong Di No. 57	II	1	1	21	23	25	28	28	29	41	41	41	43	48																									7	11	14	15	18	19	19
PI068756	Max	Heilongjiang	China	247	III	1	1	21	23	25	28	28	29	41	41	41	43	48
PI574533	GP Release	Illinois	United States	LL89-605	II	1	1	21	23	25	28	28	29	41	41	41	43	48																									7	11	14	15	18	19	19
PI068666	Max	Northeast China	China	23	II	1	1	21	23	25	28	28	29	41	41	41	43	48																									7	11	18	22	29	32	32
PI068521_1	Max	Heilongjiang	China	205	III	0	0	9	28	30	34	35	37	38	38	38	40	49
PI437855	Max	unknown	China	DV-2714	I	0	0	9	28	30	34	35	37	38	38	38	40	49												4	4	20	46	56	56	256	296	344	392	432	474	519	5	5	37	50	63	73	77
PI464913	Max	Liaoning	China	Dan Dou 2	IV	1	1	26	29	32	37	38	40	42	42	42	44	50
PI054618	Max	Jilin	China	No. 58	III	1	1	26	29	32	37	38	40	42	42	42	44	50
PI068522	Max	Northeast China	China	314	II	1	1	26	29	32	37	38	40	42	42	42	44	50																									7	11	29	38	58	66	70
PI091113	Max	Heilongjiang	China	6568	III	1	1	26	29	32	37	38	40	42	42	42	44	50
PI068523	Max	Heilongjiang	China	170	III	0	5	13	30	33	38	39	41	43	43	43	45	51
PI092639	Max	Jilin	China	7834	II	0	5	13	30	33	38	39	41	43	43	43	45	51																									2	14	19	45	56	62	64
PI437901	Max	unknown	China	Elita 762	I	0	5	13	30	33	38	39	41	43	43	43	45	51												4	4	17	35	61	93	101	111	117	396	441	485	531	2	14	19	45	56	62	64
PI068535	Max	Northeast China	China	290	III	0	5	13	30	33	38	39	41	43	43	43	45	51
PI092640	Max	Jilin	China	7835	III	0	5	13	30	33	38	39	41	43	43	43	45	51
PI068528	Max	Northeast China	China	341	III	0	0	9	9	9	11	40	42	44	44	44	46	52
PI068768	Max	Northeast China	China	58	IV	0	0	9	9	9	11	40	42	44	44	44	46	52
PI437618	Max	unknown	China	DV-2793	II	0	0	9	9	9	11	40	42	44	44	44	46	52																									5	5	21	26	34	67	71
PI438114	Max	unknown	China	VIR 2628	II	0	0	9	9	9	11	40	42	44	44	44	46	52																									5	5	21	26	34	67	71
PI068551_2	Max	Northeast China	China	247	II	0	0	9	9	9	11	40	42	44	44	44	46	52																									5	5	21	26	34	67	71
PI438225	Max	unknown	China	VIR 4516	I	0	0	9	9	9	11	40	42	44	44	44	46	52												4	4	20	28	120	130	222	254	302	342	370	403	442	5	5	21	26	34	67	71
PI437477A	Max	Primorye	Russia	VIR 382	I	0	0	9	9	9	11	40	42	44	44	44	46	52												4	4	20	28	120	130	222	254	302	342	370	403	442	5	5	21	26	34	67	71
PI070461	Max	Northeast China	China	7313	II	0	0	9	9	9	11	40	42	44	44	44	46	52																									5	5	21	26	34	67	71
PI437850	Max	unknown	China	DV-2369	II	0	0	9	9	9	11	40	42	44	44	44	46	52																									5	5	21	26	34	67	71
PI603357	Max	Jilin	China	Du Lu Dou	I	4	9	10	10	10	39	41	43	45	45	45	47	53												0	16	23	115	149	160	182	202	222	245	263	282	865	7	8	25	78	100	120	131
PI068530_2	Max	Northeast China	China	5932	III	4	9	10	10	10	39	41	43	45	45	45	47	53
PI089065_2	Max	Northeast China	China	6073	II	4	9	10	10	10	39	41	43	45	45	45	47	53																									7	8	25	78	100	120	131
PI437387	Max	Primorye	Russia	Ussurijscaja 452	II	6	8	8	14	34	40	42	44	46	46	46	48	54																									5	5	21	26	34	38	38
PI291297	Max	Heilongjiang	China		II	6	8	8	14	34	40	42	44	46	46	46	48	54																									5	5	21	26	34	38	38
PI437440	Max	Primorye	Russia	Ussurijscaja 581	II	6	8	8	14	34	40	42	44	46	46	46	48	54																									5	5	21	26	34	38	38
PI437412	Max	Primorye	Russia	Ussurijscaja 508	III	6	8	8	14	34	40	42	44	46	46	46	48	54
PI438069B	Max	unknown	China	VIR 2438	II	6	8	8	14	34	40	42	44	46	46	46	48	54																									5	5	21	26	62	72	76
PI092561	Max	Jilin	China	7756	II	6	8	8	14	34	40	42	44	46	46	46	48	54																									5	5	21	26	34	38	38
PI438089	Max	unknown	China	VIR 2522	I	6	8	8	14	34	40	42	44	46	46	46	48	54												4	4	17	37	89	96	104	115	121	130	140	148	158	5	5	21	26	34	38	38
PI093565A	Max	Jilin	China	7938	III	6	8	8	14	34	40	42	44	46	46	46	48	54
PI438080	Max	unknown	China	VIR 2489	II	6	8	8	14	34	40	42	44	46	46	46	48	54																									5	5	21	26	34	38	38
PI438236	Max	unknown	China	VIR 4529	II	6	8	8	14	34	40	42	44	46	46	46	48	54																									5	5	21	26	34	38	38
PI437448	Max	Primorye	Russia	Ussurijscaja 628	II	6	8	8	14	34	40	42	44	46	46	46	48	54																									5	5	21	26	34	38	38
PI437362	Max	Primorye	Russia	Ussurijscaja 138	II	6	8	8	14	34	40	42	44	46	46	46	48	54																									5	5	21	26	34	38	38
PI437083	Max	Amur	Russia	Amurscaja Zeltaja	I	6	8	8	14	34	40	42	44	46	46	46	48	54												4	4	17	37	89	96	104	115	121	130	140	148	158	5	5	21	26	34	38	38
PI437441	Max	Primorye	Russia	Ussurijscaja 585	II	6	8	8	14	34	40	42	44	46	46	46	48	54																									5	5	21	26	34	38	38
PI438066	Max	unknown	China	VIR 2426	II	6	8	8	14	34	40	42	44	46	46	46	48	54																									5	5	21	26	62	72	76
PI407654	Max	unknown	China	VIR 1511	I	6	8	8	14	34	40	42	44	46	46	46	48	54												4	4	17	37	89	96	104	115	121	130	140	148	158	5	5	21	26	34	38	38
PI438221	Max	unknown	China	VIR 4512	I	6	8	8	14	34	40	42	44	46	46	46	48	54												4	4	17	37	89	96	104	115	121	130	140	148	158	5	5	21	26	34	38	38
PI438096	Max	unknown	China	VIR 2555	II	6	8	8	14	34	40	42	44	46	46	46	48	54																									5	5	21	26	34	38	38
PI437480	Max	Primorye	Russia	VIR 542	II	6	8	8	14	34	40	42	44	46	46	46	48	54																									5	5	21	26	34	38	38
PI079627	Max	Liaoning	China	N303	III	6	8	8	14	34	40	42	44	46	46	46	48	54
PI068533_1	Max	Northeast China	China	266	III	6	8	8	14	34	40	42	44	46	46	46	48	54
PI548368	Old	Heilongjiang	China	Manchu [Madison]	II	6	8	8	14	34	40	42	44	46	46	46	48	54																									5	5	21	26	34	38	38
PI437520A	Max	Primorye	Russia	VIR 5627	II	6	8	8	14	34	40	42	44	46	46	46	48	54																									5	5	21	26	34	38	38
FC031408	Max	unknown	unknown	ND 1392	II	6	8	8	14	34	40	42	44	46	46	46	48	54																									5	5	21	26	34	38	38
PI438401	Max	unknown	Hungary	GA-12	I	6	8	8	14	34	40	42	44	46	46	46	48	54												4	4	17	37	89	96	104	115	121	130	140	148	158	5	5	21	26	34	38	38
FC031409	Max	unknown	unknown	ND 1394	II	6	8	8	14	34	40	42	44	46	46	46	48	54																									5	5	21	26	34	38	38
PI437777	Max	unknown	China	VIR 1306	II	6	8	8	14	34	40	42	44	46	46	46	48	54																									5	5	21	26	34	38	38
PI438006	Max	unknown	China	VIR 1764	I	6	8	8	14	34	40	42	44	46	46	46	48	54												4	4	17	37	89	96	104	115	121	130	140	148	158	5	5	21	26	34	38	38
PI438081	Max	unknown	China	VIR 2494	I	6	8	8	14	34	40	42	44	46	46	46	48	54												4	4	17	37	89	96	104	115	121	130	140	148	158	5	5	21	26	34	38	38
PI068806	Max	Heilongjiang	China	6450-d	III	6	8	8	14	34	40	42	44	46	46	46	48	54
PI639546A	Max	Primorye	Russian Federation	DV 2410	II	6	8	8	14	34	40	42	44	46	46	46	48	54																									5	5	21	26	34	38	38
PI437316	Max	Amur	Russia	Amurscaja 43	0	6	8	8	14	34	40	42	44	46	46	46	48	54	3	21	56	114	125	165	197	238	285	328	471	4	4	17	37	89	96	104	115	121	130	140	148	158	5	5	21	26	34	38	38
PI088787	Max	Northeast China	China	5912	II	6	8	8	14	34	40	42	44	46	46	46	48	54																									5	5	21	26	34	38	38
PI437409	Max	Primorye	Russia	Ussurijscaja 505	II	6	8	8	14	34	40	42	44	46	46	46	48	54																									5	5	21	26	34	38	38
PI092717	Max	Jilin	China	7912	II	6	8	8	14	34	40	42	44	46	46	46	48	54																									5	5	21	26	34	38	38
PI070515	Max	Northeast China	China	8290	III	6	8	8	14	34	40	42	44	46	46	46	48	54
PI437954	Max	unknown	China	VIR 1387	II	6	8	8	14	34	40	42	44	46	46	46	48	54																									5	5	21	26	34	38	38
PI092696	Max	Jilin	China	7891	II	6	8	8	14	34	40	42	44	46	46	46	48	54																									5	5	21	26	34	38	38
PI070469_1	Max	Jilin	China	7348	III	6	8	8	14	34	40	42	44	46	46	46	48	54
PI437644	Max	unknown	China	DV-2826	II	6	8	8	14	34	40	42	44	46	46	46	48	54																									5	5	21	26	34	38	38
PI054615	Max	Jilin	China	No. 55	III	6	8	8	14	34	40	42	44	46	46	46	48	54
PI438098	Max	unknown	China	VIR 2565	II	6	8	8	14	34	40	42	44	46	46	46	48	54																									5	5	21	26	34	38	38
PI417574	Max	Primorye	Russia	Ussurijskaja 029	II	6	8	8	14	34	40	42	44	46	46	46	48	54																									5	5	21	26	34	38	38
PI438224	Max	unknown	China	VIR 4515	I	6	8	8	14	34	40	42	44	46	46	46	48	54												4	4	17	37	89	96	104	115	121	130	140	148	158	5	5	21	26	34	38	38
PI437318	Max	Primorye	Russia	B-151	I	6	8	8	14	34	40	42	44	46	46	46	48	54												4	4	17	37	89	96	104	115	121	130	140	148	158	5	5	21	26	34	38	38
PI437370	Max	Primorye	Russia	Ussurijscaja 197	I	6	8	8	14	34	40	42	44	46	46	46	48	54												4	4	17	37	89	96	104	115	121	130	140	148	158	5	5	21	26	34	38	38
PI437089	Max	Far East	Russia	DV-166	II	6	8	8	14	34	40	42	44	46	46	46	48	54																									5	5	21	26	34	38	38
PI437101	Max	Far East	Russia	DV-0197	I	6	8	8	14	34	40	42	44	46	46	46	48	54												4	4	17	37	89	96	104	115	121	130	140	148	366	5	5	21	26	34	38	38
PI438222	Max	unknown	China	VIR 4513	II	6	8	8	14	34	40	42	44	46	46	46	48	54																									5	5	21	26	34	38	38
PI438051B	Max	unknown	China	VIR 2329	II	6	8	8	14	34	40	42	44	46	46	46	48	54																									5	5	21	26	34	38	38
PI437760	Max	unknown	China	VIR 1195	I	6	8	8	14	34	40	42	44	46	46	46	48	54												4	4	17	37	89	96	104	115	121	130	140	148	158	5	5	21	26	34	38	38
PI438051A	Max	unknown	China	VIR 2329	I	6	8	8	14	34	40	42	44	46	46	46	48	54												4	4	17	37	89	96	104	115	121	130	140	148	158	5	5	21	26	34	38	38
PI438131	Max	unknown	China	VIR 2826	II	6	8	8	14	34	40	42	44	46	46	46	48	54																									5	5	21	26	34	38	38
PI089055_1	Max	Northeast China	China	6051	II	6	8	8	14	34	40	42	44	46	46	46	48	54																									5	5	21	26	34	38	38
PI291288	Max	Heilongjiang	China		II	6	8	8	14	34	40	42	44	46	46	46	48	54																									5	5	21	26	34	38	38
PI437975A	Max	unknown	China	VIR 1490	I	6	8	8	14	34	40	42	44	46	46	46	48	54												4	4	17	37	89	96	104	115	121	130	140	148	158	5	5	21	26	34	38	38
PI189925	Max	unknown	France	American Yellow	I	6	8	8	14	34	40	42	44	46	46	46	48	54												4	4	17	37	89	96	104	115	121	130	140	148	158	5	5	21	26	34	38	38
PI291290	Max	Heilongjiang	China		I	6	8	8	14	34	40	42	44	46	46	46	48	54												4	4	17	37	89	96	104	115	121	130	140	148	158	5	5	21	26	34	38	38
PI437330A	Max	Primorye	Russia	DV-2336	I	6	8	8	14	34	40	42	44	46	46	46	48	54												4	4	17	37	89	96	104	115	121	130	140	148	158	5	5	21	26	34	38	38
PI291291	Max	Heilongjiang	China		I	6	8	8	14	34	40	42	44	46	46	46	48	54												4	4	17	37	89	96	104	115	121	130	140	148	158	5	5	21	26	34	38	38
PI070519	Max	Jilin	China	8310	III	6	8	8	14	34	40	42	44	46	46	46	48	54
PI291286	Max	Heilongjiang	China		II	6	8	8	14	34	40	42	44	46	46	46	48	54																									5	5	21	26	34	38	38
PI437469B	Max	Primorye	Russia	Ussurijscaja 687	I	6	8	8	14	34	40	42	44	46	46	46	48	54												4	4	17	37	89	96	104	115	121	130	140	148	158	5	5	21	26	34	38	38
PI437520B	Max	Primorye	Russia	VIR 5627	II	6	8	8	14	34	40	42	44	46	46	46	48	54																									5	5	21	26	34	38	38
PI438301	Max	unknown	South Korea	Pinazacon	II	6	8	8	14	34	40	42	44	46	46	46	48	54																									5	5	21	26	34	38	38
PI437111	Max	Far East	Russia	VIR 248	II	6	8	8	14	34	40	42	44	46	46	46	48	54																									5	5	21	26	34	38	38
PI438110	Max	unknown	China	VIR 2610	I	6	8	8	14	34	40	42	44	46	46	46	48	54												4	4	17	37	89	96	104	115	121	130	407	447	490	5	5	21	26	34	38	38
PI291282	Max	Heilongjiang	China		I	6	8	8	14	34	40	42	44	46	46	46	48	54												4	4	17	37	89	96	104	115	121	130	140	148	158	5	5	21	26	34	38	38
PI437120	Max	Far East	Russia	VIR 1017	II	6	8	8	14	34	40	42	44	46	46	46	48	54																									5	5	21	26	34	38	38
PI070501	Max	Jilin	China	8223	III	6	8	8	14	34	40	42	44	46	46	46	48	54
PI437453	Max	Primorye	Russia	Ussurijscaja 647	II	6	8	8	14	34	40	42	44	46	46	46	48	54																									5	5	21	26	34	38	38
PI438045	Max	unknown	China	VIR 2299	I	6	8	8	14	34	40	42	44	46	46	46	48	54												4	4	17	37	89	96	104	115	121	130	140	148	158	5	5	21	26	34	38	38
PI068622	Max	Northeast China	China	277	II	6	8	8	14	34	40	42	44	46	46	46	48	54																									5	5	21	26	34	38	38
PI437383	Max	Primorye	Russia	Ussurijscaja 446	II	6	8	8	14	34	40	42	44	46	46	46	48	54																									5	5	21	26	34	38	38
PI088789	Max	Northeast China	China	5914	III	6	8	8	14	34	40	42	44	46	46	46	48	54
PI297521	Max	Primorye	Russia	Irszuriszkaja	II	6	8	8	14	34	40	42	44	46	46	46	48	54																									5	5	21	26	34	38	38
PI437896	Max	unknown	China	Elita 747	II	6	8	8	14	34	40	42	44	46	46	46	48	54																									5	5	21	49	61	71	75
PI437426	Max	Primorye	Russia	Ussurijscaja 546	II	6	8	8	14	34	40	42	44	46	46	46	48	54																									5	5	21	49	61	71	75
PI091119	Max	Heilongjiang	China	6574	II	6	8	8	14	34	40	42	44	46	46	46	48	54																									5	5	21	26	34	38	38
PI548366	Old	Heilongjiang	China	Manchu [Lafayette]	III	6	8	8	14	34	40	42	44	46	46	46	48	54
PI153226	Max	unknown	Belgium	Vilnensis	II	6	8	8	14	34	40	42	44	46	46	46	48	54																									5	5	21	26	34	38	38
PI073587	Max	Northeast China	China	9091	II	6	8	8	14	34	40	42	44	46	46	46	48	54																									5	5	21	26	34	38	38
PI437632B	Max	unknown	China	DV-2812	I	6	8	8	14	34	40	42	44	46	46	46	48	54												4	4	17	37	89	96	104	115	121	130	140	148	158	5	5	21	26	34	38	38
PI437402	Max	Primorye	Russia	Ussurijscaja 486	II	6	8	8	14	34	40	42	44	46	46	46	48	54																									5	5	21	26	34	38	38
PI438290	Max	unknown	Japan	VIR 1310	II	6	8	8	14	34	40	42	44	46	46	46	48	54																									5	5	21	26	34	38	38
PI437890B	Max	unknown	China	Elita 729	II	6	8	8	14	34	40	42	44	46	46	46	48	54																									5	5	21	26	34	38	38
PI438061	Max	unknown	China	VIR 2405	II	6	8	8	14	34	40	42	44	46	46	46	48	54																									5	5	21	26	62	72	76
PI437415	Max	Primorye	Russia	Ussurijscaja 511	II	6	8	8	14	34	40	42	44	46	46	46	48	54																									5	5	21	26	34	38	38
PI088998_1	Max	Northeast China	China	5943	III	6	8	8	14	34	40	42	44	46	46	46	48	54
PI437371	Max	Primorye	Russia	Ussurijscaja 211	II	6	8	8	14	34	40	42	44	46	46	46	48	54																									5	5	21	26	34	38	38
PI437454	Max	Primorye	Russia	Ussurijscaja 648	II	6	8	8	14	34	40	42	44	46	46	46	48	54																									5	5	21	26	34	38	38
PI070189	Max	Northeast China	China	7492	III	6	8	8	14	34	40	42	44	46	46	46	48	54
PI437378B	Max	Primorye	Russia	Ussurijscaja 429	II	6	8	8	14	34	40	42	44	46	46	46	48	54																									5	5	21	26	62	72	76
PI291306A	Max	Heilongjiang	China		II	6	8	8	14	34	40	42	44	46	46	46	48	54																									5	5	21	26	62	72	76
PI070495	Max	Heilongjiang	China	8191	II	6	8	8	14	34	40	42	44	46	46	46	48	54																									5	5	21	26	62	72	76
PI437424	Max	Primorye	Russia	Ussurijscaja 542	II	6	8	8	14	34	40	42	44	46	46	46	48	54																									5	5	21	26	34	38	38
PI437099	Max	Far East	Russia	DV-0117	II	6	8	8	14	34	40	42	44	46	46	46	48	54																									5	5	21	26	34	38	38
PI089006_2	Max	Northeast China	China	5951	II	6	8	8	14	34	40	42	44	46	46	46	48	54																									5	5	21	26	34	38	38
PI438107	Max	unknown	China	VIR 2601	I	6	8	8	14	34	40	42	44	46	46	46	48	54												4	4	17	35	61	62	66	72	263	293	317	433	475	5	5	21	26	62	72	76
PI438258	Max	unknown	China	VIR 4714	II	6	8	8	14	34	40	42	44	46	46	46	48	54																									5	5	21	26	34	67	83
PI437865	Max	unknown	China	DV-2844	II	6	8	8	14	34	40	42	44	46	46	46	48	54																									5	5	21	26	34	38	38
PI548680	Private	Minnesota	United States	Pridesoy 57	I	6	8	8	14	34	40	42	44	46	46	46	48	54												4	4	17	35	61	62	66	72	263	293	317	433	475	5	5	21	26	62	72	76
PI091733_1	Max	Jilin	China	Grade No. 3	IV	6	8	8	14	34	40	42	44	46	46	46	48	54
PI437335	Max	Amur	Russia	DV-2400	II	6	8	8	14	34	40	42	44	46	46	46	48	54																									5	5	21	26	62	118	129
PI437988	Max	unknown	China	VIR 1624	I	6	8	8	14	34	40	42	44	46	46	46	48	54												4	4	17	35	61	62	66	305	355	407	455	499	546	2	9	11	32	40	44	44
PI437144	Max	Khabarovsk	Russia	DVIZ-13-484	I	6	8	8	14	34	40	42	44	46	46	46	48	54												4	4	17	35	61	62	66	72	263	293	317	342	375	5	5	21	26	34	38	38
PI291293B	Max	Heilongjiang	China		II	6	8	8	14	34	40	42	44	46	46	46	48	54																									5	5	21	26	34	38	38
PI548393	Old	unknown	unknown	Norsoy	I	6	8	8	14	34	40	42	44	46	46	46	48	54												4	4	17	35	61	62	66	72	263	293	317	433	475	5	5	21	26	62	72	76
PI438001	Max	unknown	China	VIR 1723	II	6	8	8	14	34	40	42	44	46	46	46	48	54																									5	5	21	26	34	38	38
PI578385	Max	Heilongjiang	China	Bao qing xiao jin huang	I	6	8	8	14	34	40	42	44	46	46	46	48	54												4	4	17	35	61	62	66	72	75	78	82	87	91	5	5	21	26	34	38	38
PI071463	Max	Jiangsu	China	No. 31	IV	6	8	8	14	34	40	42	44	46	46	46	48	54
PI438109C	Max	unknown	China	VIR 2608	II	6	8	8	14	34	40	42	44	46	46	46	48	54																									5	5	21	26	62	72	76
PI079628	Max	Liaoning	China	N304	III	6	8	8	14	34	40	42	44	46	46	46	48	54
PI291296	Max	Heilongjiang	China		II	6	8	8	14	34	40	42	44	46	46	46	48	54																									5	5	21	26	34	38	38
PI438116	Max	unknown	China	VIR 2727	I	6	8	8	14	34	40	42	44	46	46	46	48	54												4	4	17	35	61	62	66	72	75	78	82	87	91	5	5	21	26	62	72	76
PI437373	Max	Primorye	Russia	Ussurijscaja 245	I	6	8	8	14	34	40	42	44	46	46	46	48	54												4	4	17	37	89	96	104	115	121	130	140	148	414	5	5	21	26	34	38	38
PI437416	Max	Primorye	Russia	Ussurijscaja 512	II	6	8	8	14	34	40	42	44	46	46	46	48	54																									5	5	21	26	34	38	38
PI437417	Max	Primorye	Russia	Ussurijscaja 514	II	6	8	8	14	34	40	42	44	46	46	46	48	54																									5	5	21	26	34	38	38
PI437329	Max	Primorye	Russia	DV-497/2	I	6	8	8	14	34	40	42	44	46	46	46	48	54												4	4	17	37	89	96	104	115	121	130	140	148	414	5	5	21	26	34	38	38
PI070473	Max	Northeast China	China	7364	III	6	8	8	14	34	40	42	44	46	46	46	48	54
PI437467	Max	Primorye	Russia	Ussurijscaja 684	III	6	8	8	14	34	40	42	44	46	46	46	48	54
PI437550C	Max	unknown	Uzbekistan	VIR 4879	III	6	8	8	14	34	40	42	44	46	46	46	48	54
PI438099	Max	unknown	China	VIR 2569	I	6	8	8	14	34	40	42	44	46	46	46	48	54												4	22	34	49	60	61	65	71	73	76	204	216	233	5	5	21	26	34	67	83
PI437438	Max	Primorye	Russia	Ussurijscaja 575	II	6	8	8	14	34	40	42	44	46	46	46	48	54																									5	5	21	26	62	72	76
PI438079	Max	unknown	China	VIR 2487	III	6	8	8	14	34	40	42	44	46	46	46	48	54
PI437649A	Max	unknown	China	DV-2831	II	6	8	8	14	34	40	42	44	46	46	46	48	54																									5	5	21	26	62	118	129
PI091133	Max	Northeast China	China	6588	IV	6	8	8	14	34	40	42	44	46	46	46	48	54
PI088307	Max	Northeast China	China	5696	II	6	8	8	14	34	40	42	44	46	46	46	48	54																									5	5	21	26	62	118	129
PI091730	Max	Jilin	China	Excellent, Grade No. 1	III	6	8	8	14	34	40	42	44	46	46	46	48	54
PI561322	Max	unknown	China	Hui tie jia	II	6	8	8	14	34	40	42	44	46	46	46	48	54																									5	5	21	26	62	118	129
PI438210	Max	unknown	China	VIR 4499	I	6	8	8	14	34	40	42	44	46	46	46	48	54												4	4	20	28	120	130	145	161	175	193	208	220	237	5	5	21	26	62	118	129
PI093565	Max	Jilin	China	7938	II	6	8	8	14	34	40	42	44	46	46	46	48	54																									5	5	21	26	62	118	129
PI479725A	Max	Jilin	China	Huitiejia	II	6	8	8	14	34	40	42	44	46	46	46	48	54																									5	5	21	26	62	118	129
PI567481	Max	Hebei	China	Bao ding huang dou	II	6	8	8	14	34	40	42	44	46	46	46	48	54																									5	5	21	26	62	118	129
PI253650B	Max	unknown	China	No. 1	II	6	8	8	14	34	40	42	44	46	46	46	48	54																									5	5	21	26	62	118	129
PI437862	Max	unknown	China	DV-2840	I	6	8	8	14	34	40	42	44	46	46	46	48	54												4	4	20	28	120	130	145	161	175	193	208	220	237	5	5	21	26	62	118	129
PI437860A	Max	unknown	China	DV-2836	I	6	8	8	14	34	40	42	44	46	46	46	48	54												4	4	20	28	120	130	145	161	175	193	208	220	237	5	5	21	26	62	118	129
PI319535B	Max	unknown	China	Keisanboku	I	6	8	8	14	34	40	42	44	46	46	46	48	54												4	4	20	28	120	130	145	161	175	193	208	220	237	5	5	21	26	62	118	129
PI437861	Max	unknown	China	DV-2838	I	6	8	8	14	34	40	42	44	46	46	46	48	54												4	4	20	28	120	130	145	161	175	193	208	220	237	5	5	21	26	62	118	129
PI437650B	Max	unknown	China	DV-2832	I	6	8	8	14	34	40	42	44	46	46	46	48	54												4	4	17	37	89	96	104	115	121	130	407	447	490	5	5	21	26	34	38	38
PI438149	Max	unknown	China	VIR 2888	I	6	8	8	14	34	40	42	44	46	46	46	48	54												4	4	20	28	120	130	145	161	175	193	208	220	237	5	5	21	26	62	118	129
PI437459	Max	Primorye	Russia	Ussurijscaja 660	III	6	8	8	14	34	40	42	44	46	46	46	48	54
PI437516	Max	Primorye	Russia	VIR 4701	I	6	8	8	14	34	40	42	44	46	46	46	48	54												4	4	20	28	120	130	145	161	175	193	208	220	237	5	5	21	26	62	118	129
PI437837B	Max	unknown	China	DV-212	I	6	8	8	14	34	40	42	44	46	46	46	48	54												4	4	17	35	61	62	66	72	263	293	317	342	375	5	5	21	26	62	118	129
PI084662	Max	Kyonggi	South Korea	S-90	III	6	8	8	14	34	40	42	44	46	46	46	48	54
PI087574	Max	Pyongan Puk	North Korea	Shoryushota	III	6	8	8	14	34	40	42	44	46	46	46	48	54
PI567511	Max	Hebei	China	Yi wo hou	III	6	8	8	14	34	40	42	44	46	46	46	48	54
PI070462	Max	Jilin	China	7317	III	1	1	21	31	35	41	43	45	47	47	47	49	55
PI079863	Max	Northeast China	China		II	1	1	21	31	35	41	43	45	47	47	47	49	55																									14	20	32	41	49	54	56
PI548410	Old	Heilongjiang	China	Scioto	IV	1	1	21	31	35	41	43	45	47	47	47	49	55
PI089128	Max	unknown	Japan	Tsurunoko	IV	1	1	21	31	35	41	43	45	47	47	47	49	55
PI548383	Old	Heilongjiang	China	Mansoy	III	1	1	21	31	35	41	43	45	47	47	47	49	55
PI068454	Max	Heilongjiang	China	209	II	1	1	21	31	35	41	43	45	47	47	47	49	55																									14	20	32	41	49	54	56
PI153227	Max	unknown	Belgium	B-31	I	1	1	21	31	35	41	43	45	47	47	47	49	55												5	5	21	29	33	33	36	38	38	40	42	44	46	14	20	32	41	49	54	56
PI068670_1	Max	Heilongjiang	China	174	II	1	1	21	31	35	41	43	45	47	47	47	49	55																									14	20	32	41	49	54	56
PI068746	Max	Northeast China	China	75	I	1	1	21	31	35	41	43	45	47	47	47	49	55												5	5	21	29	33	33	36	38	38	40	42	44	46	14	20	32	41	49	54	56
PI437835	Max	unknown	China	DV-31	I	1	1	21	31	35	41	43	45	47	47	47	49	55												5	5	21	29	33	33	36	38	38	40	42	44	46	14	20	32	41	49	54	56
PI069507	Max	Northeast China	China	6974	I	1	1	21	31	35	41	43	45	47	47	47	49	55												5	5	21	29	33	33	36	38	38	40	42	44	46	14	20	32	41	49	54	56
PI068551_3	Max	Northeast China	China	247	I	1	1	21	31	35	41	43	45	47	47	47	49	55												5	5	21	29	33	33	36	38	38	40	42	44	46	14	20	32	41	49	54	56
PI548371	Old	Heilongjiang	China	Manchu 3	II	1	1	21	31	35	41	43	45	47	47	47	49	55																									14	20	32	41	49	54	56
PI079695	Max	Heilongjiang	China	N4	II	1	1	21	31	35	41	43	45	47	47	47	49	55																									14	20	32	41	49	54	56
PI593957	Max	Heilongjiang	China	NEAC 593	I	1	1	21	31	35	41	43	45	47	47	47	49	55												5	5	21	29	33	33	36	38	38	40	42	44	46	14	20	32	41	49	54	56
PI548372	Old	Heilongjiang	China	Manchu 606	II	1	1	21	31	35	41	43	45	47	47	47	49	55																									14	20	32	41	49	54	56
PI092684	Max	Jilin	China	7879	II	1	1	21	31	35	41	43	45	47	47	47	49	55																									14	20	32	41	49	54	56
PI091115	Max	Heilongjiang	China	6570	II	1	1	21	31	35	41	43	45	47	47	47	49	55																									14	20	32	41	49	54	56
PI070459	Max	Jilin	China	7305	II	1	1	21	31	35	41	43	45	47	47	47	49	55																									14	20	32	41	49	54	56
PI437162	Max	Krasnodar	Russia	Krasnodarscaja 585	I	1	1	21	31	35	41	43	45	47	47	47	49	55												5	5	21	29	33	33	36	38	38	40	42	44	46	14	20	32	41	49	54	56
PI070016	Max	Jilin	China	7096	I	1	1	21	31	35	41	43	45	47	47	47	49	55												5	5	21	29	33	33	36	38	38	40	42	44	46	14	20	32	41	49	54	56
PI437827	Max	Jilin	China	Charbinscaja 231a	II	1	1	21	31	35	41	43	45	47	47	47	49	55																									14	20	32	41	49	54	56
PI089004	Max	Northeast China	China	5949	II	1	1	21	31	35	41	43	45	47	47	47	49	55																									14	20	32	41	49	54	56
PI184044	Max	Serbia	Yugoslavia	Kasnija Br. 443	I	1	1	21	31	35	41	43	45	47	47	47	49	55												5	5	21	29	33	33	36	38	38	40	42	44	46	14	20	32	41	49	54	56
PI068683	Max	Heilongjiang	China	139	II	1	1	21	31	35	41	43	45	47	47	47	49	55																									14	20	32	41	49	54	56
PI438363	Max	unknown	Canada	Mandarin A	I	1	1	21	31	35	41	43	45	47	47	47	49	55												5	5	21	29	33	33	36	38	38	40	42	44	46	14	20	32	41	49	54	56
PI079773	Max	Liaoning	China		II	1	1	21	31	35	41	43	45	47	47	47	49	55																									14	20	32	41	49	54	56
PI437705	Max	unknown	China	Sjao-baj-hua	I	1	1	21	31	35	41	43	45	47	47	47	49	55												5	5	21	29	33	33	36	38	38	40	42	44	46	14	20	32	41	49	54	56
PI437994	Max	unknown	China	VIR 1672	I	1	1	21	31	35	41	43	45	47	47	47	49	55												5	5	21	29	33	33	36	38	38	40	42	44	46	14	20	32	41	49	54	56
PI297543	Max	unknown	China	Peking	II	1	1	21	31	35	41	43	45	47	47	47	49	55																									14	20	32	41	49	54	56
PI438272	Max	unknown	Kazakhstan	VIR 5057	I	1	1	21	31	35	41	43	45	47	47	47	49	55												5	5	21	29	33	33	36	38	38	40	42	44	46	14	20	32	41	49	54	56
PI068687	Max	Heilongjiang	China	144	II	1	1	21	31	35	41	43	45	47	47	47	49	55																									14	20	32	41	49	54	56
PI437352	Max	Primorye	Russia	Sancahe 352/C	I	1	1	21	31	35	41	43	45	47	47	47	49	55												5	5	21	29	33	33	36	38	38	40	42	44	46	14	20	32	41	49	54	56
PI437983	Max	unknown	China	VIR 1599	I	1	1	21	31	35	41	43	45	47	47	47	49	55												5	5	21	29	33	33	36	38	38	40	42	44	46	14	20	32	41	49	54	56
PI438003	Max	unknown	China	VIR 1739	II	1	1	21	31	35	41	43	45	47	47	47	49	55																									14	20	32	41	49	54	56
PI068680_2	Max	Northeast China	China	88	II	1	1	21	31	35	41	43	45	47	47	47	49	55																									7	11	14	15	54	60	62
PI070212	Max	Northeast China	China	7596	III	1	1	21	31	35	41	43	45	47	47	47	49	55
PI438231	Max	unknown	China	VIR 4522	I	1	1	21	31	35	41	43	45	47	47	47	49	55												5	5	21	29	33	33	36	38	38	40	42	44	46	14	20	32	41	49	54	56
PI438232	Max	unknown	China	VIR 4523	I	1	1	21	31	35	41	43	45	47	47	47	49	55												5	5	21	32	36	36	39	41	334	380	419	545	598	14	20	32	41	49	54	56
PI078242	Max	Dnipropetrovsk	Ukraine	No. 59	I	1	1	21	31	35	41	43	45	47	47	47	49	55												5	5	21	29	33	33	36	38	38	40	42	44	46	14	20	32	41	49	54	56
PI096194_3	Max	Liaoning	China	489	III	1	1	21	31	35	41	43	45	47	47	47	49	55
PI437374	Max	Primorye	Russia	Ussurijscaja 267	II	1	1	21	31	35	41	43	45	47	47	47	49	55																									14	20	32	41	49	54	56
PI437771	Max	unknown	China	VIR 1281	I	1	1	21	31	35	41	43	45	47	47	47	49	55												5	5	21	32	36	36	39	41	334	380	419	459	504	14	20	32	41	49	54	56
PI437451	Max	Primorye	Russia	Ussurijscaja 639	II	1	1	21	31	35	41	43	45	47	47	47	49	55																									14	20	32	41	49	54	56
PI060296_1	Max	Zhejiang	China	Loh Yuih bah	II	1	1	21	31	35	41	43	45	47	47	47	49	55																									14	20	32	41	49	54	56
PI096194P	Max	Liaoning	China	489	IV	1	1	21	31	35	41	43	45	47	47	47	49	55
PI068457_1	Max	Northeast China	China	361	II	1	1	21	31	35	41	43	45	47	47	47	49	55																									14	20	32	41	49	54	56
PI438291	Max	unknown	Japan	VIR 2994	I	1	1	21	31	35	41	43	45	47	47	47	49	55												0	0	22	30	37	37	40	43	43	45	47	49	570	5	5	7	8	8	8	8
PI091557	Max	Hebei	China	6653	II	1	1	21	31	35	41	43	45	47	47	47	49	55																									5	5	7	8	8	8	8
PI548388	Old	Heilongjiang	China	Mingo	III	1	1	21	31	35	41	43	45	47	47	47	49	55
PI438105A	Max	unknown	China	VIR 2595	I	1	1	21	31	35	41	43	45	47	47	47	49	55												0	0	22	30	37	37	40	43	43	45	47	49	570	5	5	7	8	8	8	8
FC002109	Max	Northeast China	China		III	6	8	8	14	21	23	34	36	37	37	37	39	56
FC002108	Max	Northeast China	China		III	6	8	8	14	21	23	34	36	37	37	37	39	56
PI070197	Max	Jilin	China	7532	II	6	8	8	14	21	23	34	36	37	37	37	39	56																									2	14	19	45	56	62	64
PI266807C	Max	Liaoning	China	No. 5	I	6	8	8	14	21	23	34	36	37	37	37	39	56												4	4	20	28	32	32	35	37	37	39	41	43	49	2	14	19	45	56	62	64
PI088291	Max	Jilin	China	262	III	6	8	8	14	21	23	34	36	37	37	37	39	56
PI068576	Max	Northeast China	China	355	I	6	8	8	14	21	23	34	36	37	37	37	39	56												4	4	20	28	32	32	35	37	37	39	41	43	49	2	14	19	45	56	62	64
PI068474_2	Max	Northeast China	China	22	I	6	8	8	14	21	23	34	36	37	37	37	39	56												4	4	20	28	32	32	35	37	37	39	41	43	45	2	14	19	45	56	62	64
PI437491	Max	Primorye	Russia	VIR 3081	I	6	8	8	14	21	23	34	36	37	37	37	39	56												4	4	4	6	27	27	30	30	258	288	312	404	443	2	9	11	32	40	115	125
PI068609B	Max	Northeast China	China	320	II	1	1	1	1	1	1	1	1	1	1	1	1	57																									7	11	14	48	59	69	73
PI404160A	Max	unknown	Georgia	Adreula 6	III	1	1	1	1	1	1	1	1	1	1	1	1	57
PI404154	Max	unknown	Georgia	Saksaj 02	III	1	1	1	1	1	1	1	1	1	1	1	1	57
PI437752B	Max	unknown	China	Zin'-jugh'N1	II	1	1	1	1	1	1	1	1	1	1	1	1	57																									6	7	28	36	44	48	48
PI437128	Max	unknown	Georgia	VIR 5242	II	1	1	1	1	1	1	1	1	1	1	1	1	57																									6	7	28	36	44	48	48
PI417217	Max	Tohoku	Japan	Ookintou	IV	1	1	1	1	1	1	1	1	1	1	1	1	57
PI404160B	Max	unknown	Georgia	Adreula 6	III	1	1	1	1	1	1	1	1	1	1	1	1	57
PI347542	Max	unknown	Yugoslavia	F63-1124	I	1	1	1	1	1	1	1	1	1	1	1	1	57												5	5	21	29	33	33	36	38	38	40	42	66	69	7	11	14	48	59	69	73
PI347543	Max	unknown	Yugoslavia	F63-1167	I	1	1	1	1	1	1	1	1	1	1	1	1	57												5	5	21	29	33	33	36	38	38	40	42	66	69	7	11	14	48	59	69	73
PI437752C	Max	unknown	China	Zin'-jugh'N1	II	1	1	1	1	1	1	1	1	1	1	1	1	57																									6	7	28	36	44	48	48
PI548340	Old	Heilongjiang	China	Harman	III	0	0	0	0	0	0	0	0	0	0	0	37	58
PI068610	Max	Heilongjiang	China	142	I	0	0	0	0	0	0	0	0	0	0	0	37	58												0	0	22	30	37	37	40	43	43	45	47	49	52	2	2	2	44	52	58	60
PI438071	Max	unknown	China	VIR 2446	I	0	0	0	0	0	0	0	0	0	0	0	37	58												0	0	22	30	37	37	40	96	101	423	473	519	567	14	24	39	52	65	75	79
PI548363	Old	Heilongjiang	China	Linman 533	II	0	0	0	0	0	0	0	0	0	0	0	37	58																									14	24	39	52	65	75	79
PI068621	Max	Heilongjiang	China	116	III	1	1	21	31	35	41	43	45	47	47	47	49	59
PI437418	Max	Primorye	Russia	Ussurijscaja 516	I	0	0	9	32	36	42	44	46	48	48	48	50	60												4	22	34	133	181	193	229	261	298	337	365	398	437	2	9	41	55	69	117	132
PI437432A	Max	Primorye	Russia	Ussurijscaja 561	I	0	0	9	32	36	42	44	46	48	48	48	50	60												4	22	34	133	181	193	229	261	298	337	365	398	437	2	9	41	55	69	117	132
PI437630A	Max	unknown	China	DV-2810	0	0	0	9	32	36	42	44	46	48	48	48	50	60	3	21	56	114	125	165	214	260	311	356	511	4	4	20	28	120	130	145	161	175	193	208	220	237	2	9	41	55	69	117	132
PI347539B	Max	unknown	Romania	Adreula	II	0	0	9	32	36	42	44	46	48	48	48	50	60																									2	9	11	32	40	115	125
PI437882A	Max	unknown	China	Elita 707	II	0	0	9	32	36	42	44	46	48	48	48	50	60																									5	5	21	26	62	118	129
PI438144	Max	unknown	China	VIR 2880	II	0	0	9	32	36	42	44	46	48	48	48	50	60																									2	14	19	23	30	34	34
PI438137A	Max	unknown	China	VIR 2873	I	0	0	9	32	36	42	44	46	48	48	48	50	60												4	4	20	28	120	130	145	161	175	193	208	220	237	2	9	41	55	69	117	132
PI068661	Max	Northeast China	China	12	II	0	0	9	32	36	42	44	46	48	48	48	50	60																									2	14	19	23	30	34	34
PI437657	Max	unknown	China	Gaj-juj-pin-din-huan	II	0	0	9	32	36	42	44	46	48	48	48	50	60																									5	5	21	26	62	118	129
PI437337	Max	Primorye	Russia	DV-2601	II	0	0	9	32	36	42	44	46	48	48	48	50	60																									5	5	21	26	62	118	129
PI092568	Max	Jilin	China	7763	III	0	0	9	32	36	42	44	46	48	48	48	50	60
PI437606	Max	unknown	China	DV-2777	II	0	0	9	32	36	42	44	46	48	48	48	50	60																									2	14	19	23	30	34	34
PI068455	Max	Northeast China	China	59	II	0	0	9	32	36	42	44	46	48	48	48	50	60																									2	14	19	23	30	34	34
PI437632A	Max	unknown	China	DV-2812	I	0	0	9	32	36	42	44	46	48	48	48	50	60												4	4	4	6	27	27	30	42	42	361	398	437	479	2	14	19	23	30	34	34
PI070201	Max	Northeast China	China	7548	III	6	8	8	8	8	10	45	47	49	49	49	51	61
PI068748_1	Max	Northeast China	China	6343	III	6	8	8	8	8	10	45	47	49	49	49	51	61
PI605782B	Max	Cao bang	Vietnam		IV	6	8	8	8	8	10	45	47	49	49	49	51	61
PI068759	Max	Heilongjiang	China	143	III	6	8	8	8	8	10	45	47	49	49	49	51	61
PI578374	Max	Jilin	China	Aan tu bai hua lu da dou	I	6	8	8	8	8	10	45	47	49	49	49	51	61												4	4	20	50	62	63	67	389	459	528	595	661	732	5	5	37	58	72	83	139
PI540739	Max	unknown	China	An tu bai chang lu dou	I	6	8	8	8	8	10	45	47	49	49	49	51	61												4	4	20	50	62	63	67	389	459	528	595	661	732	5	5	37	58	72	83	139
PI068731	Max	Northeast China	China	289	III	1	1	21	23	25	36	37	39	40	40	50	52	62
PI070456	Max	Northeast China	China	7293	II	1	1	21	23	25	36	37	39	40	40	50	52	62																									7	11	14	48	74	85	93
PI070516	Max	Heilongjiang	China	8298	II	1	1	21	23	25	36	37	39	40	40	50	52	62																									5	5	7	8	75	88	97
PI291304	Max	Heilongjiang	China		I	1	1	21	23	25	36	37	39	40	40	50	52	62												5	5	5	7	111	121	132	148	158	175	187	199	215	5	5	7	8	75	88	97
PI291303B	Max	Heilongjiang	China		I	1	1	21	23	25	36	37	39	40	40	50	52	62												5	5	5	7	111	121	132	148	158	175	187	199	215	5	5	7	8	75	88	97
FC031927	Max	unknown	unknown		VII	5	7	7	7	7	9	9	9	9	50	51	53	63
PI548386	Old	unknown	China	Midwest	IV	5	7	7	7	7	9	9	9	9	50	51	53	63
PI567202	Max	unknown	Georgia	GL2532/Orig.	IV	5	7	7	7	7	9	9	9	9	50	51	53	63
PI167277	Max	Adana	Turkey	Mammoth Yellow	IV	5	7	7	7	7	9	9	9	9	50	51	53	63
PI567206	Max	unknown	Georgia	GL2674/90	VI	5	7	7	7	7	9	9	9	9	50	51	53	63
PI086138	Max	Hokkaido	Japan	Daizu Honbetsu	IV	5	7	7	7	7	9	9	9	9	50	51	53	63
PI086053	Max	Hokkaido	Japan	1215	III	5	7	7	7	7	9	9	9	9	50	51	53	63
PI548674	Private	New York	United States	Polysoy	IV	5	7	7	7	7	9	9	9	9	50	51	53	63
PI196153	Max	unknown	Japan	Isikarisiro-1	III	5	7	7	7	7	9	9	9	9	50	51	53	63
PI181535	Max	unknown	Japan	No. 6	III	5	7	7	7	7	9	9	9	9	50	51	53	63
PI416803	Max	Tohoku	Japan	Ao shouryuu	V	5	7	7	7	7	9	9	9	9	50	51	53	63
PI080498_1	Max	unknown	Japan	O Tsubu Aojiro Daizu	IV	5	7	7	7	7	9	9	9	9	50	51	53	63
PI423875	Max	Akita	Japan	Aokotsubu	V	5	7	7	7	7	9	9	9	9	50	51	53	63
PI068815	Max	Heilongjiang	China	6450-m	II	6	8	8	14	21	23	34	48	50	51	52	54	64																									5	5	21	54	68	78	85
PI081037_3	Max	Hokkaido	Japan	Kurakake Daizu	III	6	8	8	14	21	23	34	48	50	51	52	54	64
PI507327	Max	Kanto	Japan	Tamahomare	VI	5	7	7	7	7	9	9	9	9	9	9	9	65
PI507010	Max	Kyushu	Japan	Kyuushuu 45	VII	5	7	7	7	7	9	9	9	9	9	9	9	65
PI417123	Max	Kyushu	Japan	Kyushu 29	VIII	5	7	7	7	7	9	9	9	9	9	9	9	65
PI230978	Max	unknown	Japan	No. 11	VI	5	7	7	7	7	9	9	9	9	9	9	9	65
PI506694	Max	Kanto	Japan	Gioo	V	5	7	7	7	7	9	9	9	9	9	9	9	65
PI417330	Max	Kanto	Japan	Shironeko Sen	VI	5	7	7	7	7	9	9	9	9	9	9	9	65
PI417026	Max	Kyushu	Japan	Kinai tokushima 2	V	5	7	7	7	7	9	9	9	9	9	9	9	65
PI594217A	Max	Kumamoto	Japan	Misao	VII	5	7	7	7	7	9	9	9	9	9	9	9	65
PI417442	Max	Kanto	Japan	Usuao	VII	5	7	7	7	7	9	9	9	9	9	9	9	65
PI615502	Max	Binh Dinh	Vietnam	Mat trang binh dinh	VI	5	7	7	7	7	9	9	9	9	9	9	9	65
PI200516	Max	Shikoku	Japan	Okute	VIII	5	7	7	7	7	9	9	9	9	9	9	9	65
PI471943B	Max	unknown	Nepal		IX	5	7	7	7	7	9	9	9	9	9	9	9	65
PI416901	Max	Kanto	Japan	Hai neko	V	5	7	7	7	7	9	9	9	9	9	9	9	65
PI200506	Max	Shikoku	Japan	Nakate No. 2	VII	5	7	7	7	7	9	9	9	9	9	9	9	65
PI417495	Max	Tohoku	Japan	Zenkou mame	IV	5	7	7	7	7	9	9	9	9	9	9	9	65
PI507313	Max	Kanto	Japan	Takagi 1	IV	5	7	7	7	7	9	9	9	9	9	9	9	65
PI506493	Max	Kinki	Japan	Akasaya	VI	5	7	7	7	7	9	9	9	9	9	9	9	65
PI200496	Max	Shikoku	Japan	Kurosaya	III	5	7	7	7	7	9	9	9	9	9	9	9	65
PI416852	Max	Tohoku	Japan	Daini akasaya	III	5	7	7	7	7	9	9	9	9	9	9	9	65
PI417134	Max	Kyushu	Japan	Magarikawa Zairai	VIII	5	7	7	7	7	9	9	9	9	9	9	9	65
PI416886	Max	Kyushu	Japan	Ginsui Zairai	VIII	5	7	7	7	7	9	9	9	9	9	9	9	65
PI423905	Max	Nagano	Japan	Gin Daizu	VI	5	7	7	7	7	9	9	9	9	9	9	9	65
PI208784	Max	Hyogo	Japan	Kiyozi	VIII	5	7	7	7	7	9	9	9	9	9	9	9	65
PI507235	Max	Kanto	Japan	Shimokaburi	V	5	7	7	7	7	9	9	9	9	9	9	9	65
PI417036	Max	Tohoku	Japan	Kinoshita 8	V	5	7	7	7	7	9	9	9	9	9	9	9	65
PI417404	Max	Kanto	Japan	Tousan 12	V	5	7	7	7	7	9	9	9	9	9	9	9	65
PI417157	Max	Tohoku	Japan	Mitsu mame B	V	5	7	7	7	7	9	9	9	9	9	9	9	65
PI417263	Max	Tohoku	Japan	Sakyuu ki mame	V	5	7	7	7	7	9	9	9	9	9	9	9	65
PI379623	Max	unknown	Japan	Wakajima 173	VIII	5	7	7	7	7	9	9	9	9	9	9	9	65
PI417376	Max	Kanto	Japan	Tanokuro Daizu	VI	5	7	7	7	7	9	9	9	9	9	9	9	65
PI200542	Max	Shikoku	Japan	Tamana	VII	5	7	7	7	7	9	9	9	9	9	9	9	65
PI229353	Max	Tohoku	Japan	Shirataka	IV	5	7	7	7	7	9	9	9	9	9	9	9	65
PI594302	Max	Fukuoka	Japan	Toyoshirome	VII	5	7	7	7	7	9	9	9	9	9	9	9	65
PI417399	Max	Kanto	Japan	Toujou wase	V	5	7	7	7	7	9	9	9	9	9	9	9	65
PI416957	Max	Tohoku	Japan	Itachikara	V	5	7	7	7	7	9	9	9	9	9	9	9	65
PI506536	Max	Kanto	Japan	Ao Chouhin 5	VI	5	7	7	7	7	9	9	9	9	9	9	9	65
PI506577	Max	Kanto	Japan	Asa Ao	VI	5	7	7	7	7	9	9	9	9	9	9	9	65
PI506950	Max	Kanto	Japan	Kurashina Bansei Daizu	VI	5	7	7	7	7	9	9	9	9	9	9	9	65
PI506922	Max	Kanto	Japan	Kosa Shirazu	VI	5	7	7	7	7	9	9	9	9	9	9	9	65
PI416824	Max	Kanto	Japan	Chasaya 2	VII	5	7	7	7	7	9	9	9	9	9	9	9	65
PI423918	Max	Nagano	Japan	Sado Mame	VI	5	7	7	7	7	9	9	9	9	9	9	9	65
PI594217B	Max	Kumamoto	Japan	Misao	VI	5	7	7	7	7	9	9	9	9	9	9	9	65
PI507404	Max	Kanto	Japan	Tousan 66	IV	5	7	7	7	7	9	9	9	9	9	9	9	65
PI230974	Max	unknown	Japan	No. 7	VI	5	7	7	7	7	9	9	9	9	9	9	9	65
PI507557	Max	Kanto	Japan	Yuda YL	VI	5	7	7	7	7	9	9	9	9	9	9	9	65
PI417190	Max	Kanto	Japan	Nezumi	VIII	5	7	7	7	7	9	9	9	9	9	9	9	65
PI417267	Max	Tohoku	Japan	Sangokutori Yamagata	VI	5	7	7	7	7	9	9	9	9	9	9	9	65
PI417492	Max	unknown	Japan	Zairaishu Mineyoshikawa	V	5	7	7	7	7	9	9	9	9	9	9	9	65
PI506710	Max	Kanto	Japan	Hadaka	II	5	7	7	7	7	9	9	9	9	9	9	9	65																									1	1	1	1	1	33	33
PI200478	Max	Shikoku	Japan	Ichiyo Gawari	III	5	7	7	7	7	9	9	9	9	9	9	9	65
PI417057	Max	Kanto	Japan	Komame	IV	5	7	7	7	7	9	9	9	9	9	9	9	65
PI200509	Max	Shikoku	Japan	Nishimura Daizu	VIII	5	7	7	7	7	9	9	9	9	9	9	9	65
PI548483	Old	unknown	unknown	Pocahontas	VII	5	7	7	7	7	9	9	9	9	9	9	9	65
PI507209	Max	Kanto	Japan	Sakyuu daizu	V	5	7	7	7	7	9	9	9	9	9	9	9	65
PI507545	Max	Kanto	Japan	Yamaoki	V	5	7	7	7	7	9	9	9	9	9	9	9	65
PI200492	Max	Shikoku	Japan	Komata	VII	5	7	7	7	7	9	9	9	9	9	9	9	65
PI507043	Max	Chugoku	Japan	Mino Ryokucha Daizu	VII	5	7	7	7	7	9	9	9	9	9	9	9	65
PI507048	Max	Kanto	Japan	Mitsu mame	V	5	7	7	7	7	9	9	9	9	9	9	9	65
PI360838	Max	unknown	Japan	Manshu	IV	5	7	7	7	7	9	9	9	9	9	9	9	65
PI423904	Max	Nagano	Japan	Fukusen nari	V	5	7	7	7	7	9	9	9	9	9	9	9	65
PI417258	Max	Kyushu	Japan	Rinou	VIII	5	7	7	7	7	9	9	9	9	9	9	9	65
PI417353	Max	Kanto	Japan	Suzu mame	III	5	7	7	7	7	9	9	9	9	9	9	9	65
PI507403	Max	Kanto	Japan	Tousan 65	V	5	7	7	7	7	9	9	9	9	9	9	9	65
PI417483	Max	Kanto	Japan	Zairai aki daizu	V	5	7	7	7	7	9	9	9	9	9	9	9	65
PI417248	Max	Tohoku	Japan	Rikuu 2	III	5	7	7	7	7	9	9	9	9	9	9	9	65
PI417001	Max	Kanto	Japan	Kantou 51	IV	5	7	7	7	7	9	9	9	9	9	9	9	65
PI086452	Max	Akita	Japan	Koshurei No. 35	III	5	7	7	7	7	9	9	9	9	9	9	9	65
PI423877	Max	Akita	Japan	Aokotsubu	IV	5	7	7	7	7	9	9	9	9	9	9	9	65
PI417020	Max	Kanto	Japan	Ke nashi	II	5	7	7	7	7	9	9	9	9	9	9	9	65																									1	1	1	1	1	33	33
PI507160	Max	Tohoku	Japan	Ouu 8	IV	5	7	7	7	7	9	9	9	9	9	9	9	65
PI417332	Max	Tohoku	Japan	Shirosaya 8	V	5	7	7	7	7	9	9	9	9	9	9	9	65
PI506591	Max	Shikoku	Japan	Bansei daizu	VI	5	7	7	7	7	9	9	9	9	9	9	9	65
PI417031	Max	Hokuriku	Japan	Kinkazan	VI	5	7	7	7	7	9	9	9	9	9	9	9	65
PI416975	Max	Tohoku	Japan	Kairyou kakushin	VI	5	7	7	7	7	9	9	9	9	9	9	9	65
PI506685	Max	Kanto	Japan	Genzoku	III	5	7	7	7	7	9	9	9	9	9	9	9	65
PI507119	Max	Kanto	Japan	Ogura Daizu	VI	5	7	7	7	7	9	9	9	9	9	9	9	65
PI417073	Max	Tohoku	Japan	Kounou 1	V	5	7	7	7	7	9	9	9	9	9	9	9	65
PI417197	Max	Tohoku	Japan	Niwa Mame	VI	5	7	7	7	7	9	9	9	9	9	9	9	65
PI417074	Max	Tohoku	Japan	Kounou 2	V	5	7	7	7	7	9	9	9	9	9	9	9	65
[truncated: 17,661 more rows]
[truncated: 123 more columns]
