# Supplementary material for: Development of user‐selectable diverse sets of cultivated and wild soybean germplasm for genetic and breeding applications
Source: Plant Genome. 2026 Mar 9;19(1):e70216. doi: 10.1002/tpg2.70216 (PMC12968749; doi:10.1002/tpg2.70216)
Supplement: Supplementary file 2 — Table S2. Average number of SNPs and the percentage of diverstiy ratained from 10 diverse sets and 10 random sets, as well as the test of difference in the percentage of diversity retained between the diverse set and random set [file TPG2-19-e70216-s004.xlsx]

## Sheet: Sheet1
Table S2 Average number of SNPs and the percentage of diverstiy ratained from 10 diverse sets and 10 random sets, as well as the test of difference in the percentage of diversity retained between the diverse set and random set
	Average number of SNPs and percentage of diversity retained from 10 sets each with one random accession from each cluster	Standard deviation of number of SNPs from 10 sets each with one random accession from each cluster	Average number of SNPs and percentage of diversity retained from 10 sets with completely random accessions	Standard deviation of SNPs from 10 sets with completely random accessions	Average difference in the percentage of diversity retained between diverse set and random set	T-test value (significant level, ** 1%, * 5%)
A set of 25 accession selected from entire G. max	40344 (94.91)	496.111	31105.4 (73.17)	2096.46	21.74	6.95**
A set of 50 accessions selected from entire G. max	40744.5 (95.85)	475.124	34954.1 (82.23)	1054.42	13.62	7.06**
A set of 100 accessions selected from entire G. max	41186 (96.89)	375.903	37586.1 (88.42)	488.445	8.47	7.36**
A set of 200 accessions selected from entire G. max	41327 (97.22)	299.654	38272.2 (90.03)	441.685	7.19	9.41**
A set of 300 accessions selected from entire G. max	41516.1 (97.66)	269.355	38680.9 (90.99)	192.629	6.67	11.28**
A set of 400 accessions selected from entire G. max	41374.3 (97.33)	278.093	39272.9 (92.39)	559.228	4.94	10.07**
A set of 500 accessions selected from entire G. max	41774.9 (98.27)	195.652	39424.5 (92.74)	604.719	5.53	13.47**
A set of 600 accessions selected from entire G. max	41787 (98.3)	136.97	39670.7 (93.32)	747.943	4.98	13.72**
A set of 700 accessions selected from entire G. max	41868 (98.49)	186.217	39412.4 (92.72)	206.546	5.77	16.82**
A set of 800 accessions selected from entire G. max	41868.8 (98.49)	159.115	39596.6 (93.15)	221.264	5.34	17.03**
A set of 900 accessions selected from entire G. max	41786.8 (98.3)	148.224	39506.8 (92.94)	241.251	5.36	17.72**
A set of 1000 accessions selected from entire G. max	41830.6 (98.4)	130.737	39898.5 (93.86)	449.177	4.54	16.76**
A set of 1849 accessions selected from entire G. max	41890.5 (98.55)	132.366	39989.8 (94.07)	219.263	4.48	23.01**
A set of 25 accessions selected from G. max MG 000, MG 00 and MG 0	38434.8 (90.42)	467.679	34505.5 (81.17)	752.474	9.25	2.99**
A set of 50 accessions selected from G. max MG 000, MG 00 and MG 0	39215.4 (92.25)	547.277	36064.8 (84.84)	874.636	7.41	3.7**
A set of 100 accessions selected from G. max MG 000, MG 00 and MG 0	39613.7 (93.19)	524.438	37842 (89.02)	1054.77	4.17	3.28**
A set of 177 accessions selected from G. max MG 000, MG 00 and MG 0	39749.2 (93.51)	422.048	38259.3 (90)	428.934	3.51	3.8**
A set of 200 accessions selected from G. max MG 000, MG 00 and MG 0	39785.9 (93.59)	473.835	38594 (90.79)	613.807	2.8	3.3**
A set of 300 accessions selected from G. max MG 000, MG 00 and MG 0	40199.9 (94.57)	259.197	38984.9 (91.71)	472.095	2.86	4.39**
A set of 400 accessions selected from G. max MG 000, MG 00 and MG 0	40297.6 (94.8)	301.958	39861.1 (93.77)	631.498	1.03	1.98*
A set of 500 accessions selected from G. max MG 000, MG 00 and MG 0	40396.5 (95.03)	293.06	39777.4 (93.57)	607.379	1.46	3.15**
A set of 600 accessions selected from G. max MG 000, MG 00 and MG 0	40536.2 (95.36)	252.978	40073.8 (94.27)	487.799	1.09	2.69**
A set of 700 accessions selected from G. max MG 000, MG 00 and MG 0	40488.1 (95.25)	274.577	40124.7 (94.39)	374.261	0.86	2.3*
A set of 1000 accessions selected from G. max MG 000, MG 00 and MG 0	41010.7 (96.48)	2.34184	40362.5 (94.95)	346.737	1.53	5.35**
A set of 25 accessions selected from G. max MG 00, MG 0 and MG I	38681.7 (91)	497.356	35256.4 (82.94)	1099.48	8.06	2.7**
A set of 50 accessions selected from G. max MG 00, MG 0 and MG I	39874.9 (93.8)	445.798	36684.9 (86.3)	441.818	7.5	3.99**
A set of 100 accessions selected from G. max MG 00, MG 0 and MG I	40096.7 (94.33)	313.142	38133.4 (89.71)	988.398	4.62	3.83**
A set of 200 accessions selected from G. max MG 00, MG 0 and MG I	40162.4 (94.48)	325.449	38488.7 (90.54)	405.437	3.94	4.75**
A set of 300 accessions selected from G. max MG 00, MG 0 and MG I	40397.1 (95.03)	362.164	39136.2 (92.07)	564.239	2.96	4.68**
A set of 330 accessions selected from G. max MG 00, MG 0 and MG I	40242.3 (94.67)	302.87	39308.2 (92.47)	539.588	2.2	3.65**
A set of 400 accessions selected from G. max MG 00, MG 0 and MG I	40330.7 (94.88)	297.509	39483 (92.88)	430.927	2	3.73**
A set of 500 accessions selected from G. max MG 00, MG 0 and MG I	40488.7 (95.25)	332.681	39868.4 (93.79)	352.064	1.46	3.21**
A set of 600 accessions selected from G. max MG 00, MG 0 and MG I	40728.4 (95.81)	293.052	39828.2 (93.69)	497.334	2.12	5.21**
A set of 700 accessions selected from G. max MG 00, MG 0 and MG I	40598.9 (95.51)	280.265	39904.5 (93.87)	584.644	1.64	4.33**
A set of 800 accessions selected from G. max MG 00, MG 0 and MG I	40929.2 (96.28)	225.751	40408.9 (95.06)	412.087	1.22	3.79**
A set of 900 accessions selected from G. max MG 00, MG 0 and MG I	40788.3 (95.95)	278.416	40306.4 (94.82)	428.892	1.13	3.61**
A set of 1000 accessions selected from G. max MG 00, MG 0 and MG I	40775.2 (95.92)	303.677	40384.6 (95)	313.939	0.92	3.13**
A set of 25 accessions selected from G. max MG 0 , MG I and MG II	39399.2 (92.68)	644.226	35194.7 (82.79)	843.864	9.89	3.41**
A set of 50 accessions selected from G. max MG 0 , MG I and MG II	40383.8 (95)	467.806	37149.9 (87.39)	425.256	7.61	4.29**
A set of 100 accessions selected from G. max MG 0 , MG I and MG II	40727.2 (95.81)	324.897	38143.7 (89.73)	537.403	6.08	5.29**
A set of 200 accessions selected from G. max MG 0 , MG I and MG II	40892.6 (96.2)	273.481	38889.3 (91.48)	473.953	4.72	6.24**
A set of 300 accessions selected from G. max MG 0 , MG I and MG II	41055.8 (96.58)	199.37	38956.5 (91.64)	584.763	4.94	8.17**
A set of 400 accessions selected from G. max MG 0 , MG I and MG II	40948.4 (96.33)	316.572	39566.4 (93.08)	346.46	3.25	6.51**
A set of 485 accessions selected from G. max MG 0 , MG I and MG II	41131 (96.76)	183.632	39591.3 (93.14)	660.215	3.62	8.17**
A set of 500 accessions selected from G. max MG 0 , MG I and MG II	41164.1 (96.84)	126.554	39593 (93.14)	446.107	3.7	8.51**
A set of 600 accessions selected from G. max MG 0 , MG I and MG II	41105.2 (96.7)	163.811	40148.8 (94.45)	525.787	2.25	6**
A set of 700 accessions selected from G. max MG 0 , MG I and MG II	40943.6 (96.32)	314.227	40056.4 (94.23)	685.121	2.09	5.83**
A set of 800 accessions selected from G. max MG 0 , MG I and MG II	41073.1 (96.62)	289.899	39905.6 (93.88)	618.306	2.74	8.16**
A set of 900 accessions selected from G. max MG 0 , MG I and MG II	41214.5 (96.95)	238.355	40375.7 (94.98)	523.683	1.97	6.72**
A set of 1000 accessions selected from G. max MG 0 , MG I and MG II	41173.7 (96.86)	204.642	40266.1 (94.72)	778.131	2.14	7.55**
A set of 25 accessions selected from G. max MG I , MG II and MG III	39194.7 (92.2)	699.719	35450.4 (83.4)	1056.72	8.8	3.03**
A set of 50 accessions selected from G. max MG I , MG II and MG III	39710.9 (93.42)	495.552	37709.2 (88.71)	728.938	4.71	2.62**
A set of 100 accessions selected from G. max MG I , MG II and MG III	40523.9 (95.33)	339.371	38504.4 (90.58)	671.938	4.75	4.17**
A set of 200 accessions selected from G. max MG I , MG II and MG III	40714.4 (95.78)	337.949	39242.7 (92.32)	754.601	3.46	4.64**
A set of 300 accessions selected from G. max MG I , MG II and MG III	40842 (96.08)	366.906	39171.7 (92.15)	548.322	3.93	6.49**
A set of 400 accessions selected from G. max MG I , MG II and MG III	40825 (96.04)	295.713	39815.4 (93.66)	669.973	2.38	4.82**
A set of 500 accessions selected from G. max MG I , MG II and MG III	40886 (96.18)	330.229	39892.4 (93.84)	733.634	2.34	5.38**
A set of 570 accessions selected from G. max MG I , MG II and MG III	40814.4 (96.01)	245.746	39709.9 (93.42)	567.14	2.59	6.19**
A set of 600 accessions selected from G. max MG I , MG II and MG III	40691.4 (95.72)	199.387	39613.1 (93.19)	556.264	2.53	6.06**
A set of 700 accessions selected from G. max MG I , MG II and MG III	40889.2 (96.19)	325.928	40094.7 (94.32)	543.668	1.87	5.21**
A set of 800 accessions selected from G. max MG I , MG II and MG III	40901.8 (96.22)	294.032	40098.2 (94.33)	444.985	1.89	5.64**
A set of 900 accessions selected from G. max MG I , MG II and MG III	40864.4 (96.13)	292.543	40214.3 (94.6)	533.936	1.53	4.89**
A set of 1000 accessions selected from G. max MG I , MG II and MG III	40997.6 (96.44)	256.829	40320.7 (94.85)	590.738	1.59	5.51**
A set of 25 accessions selected from G. max MG II, MG III and MG IV	38986.8 (91.71)	900.745	35832.3 (84.29)	506.919	7.42	2.57*
A set of 50 accessions selected from G. max MG II, MG III and MG IV	39664 (93.31)	487.635	37572.4 (88.39)	806.654	4.92	2.71**
A set of 100 accessions selected from G. max MG II, MG III and MG IV	40250.4 (94.69)	308.907	38321.8 (90.15)	387.529	4.54	3.85**
A set of 200 accessions selected from G. max MG II, MG III and MG IV	40637.2 (95.6)	402.178	38908.8 (91.53)	665.391	4.07	5.26**
A set of 300 accessions selected from G. max MG II, MG III and MG IV	40826 (96.04)	417.838	39130.7 (92.05)	408.765	3.99	6.55**
A set of 400 accessions selected from G. max MG II, MG III and MG IV	40733.5 (95.82)	342.745	39354.4 (92.58)	461.954	3.24	6.21**
A set of 500 accessions selected from G. max MG II, MG III and MG IV	40956.1 (96.35)	334.223	39828.7 (93.69)	569.191	2.66	6.13**
A set of 600 accessions selected from G. max MG II, MG III and MG IV	40981.8 (96.41)	402.31	40080 (94.29)	637.257	2.12	5.52**
A set of 700 accessions selected from G. max MG II, MG III and MG IV	41049.1 (96.57)	312.644	40258 (94.7)	726.503	1.87	5.42**
A set of 800 accessions selected from G. max MG II, MG III and MG IV	41017.7 (96.49)	304.231	39959.5 (94)	642.825	2.49	7.41**
A set of 826 accessions selected from G. max MG II, MG III and MG IV	40989.5 (96.43)	341.056	39943.3 (93.96)	522.784	2.47	7.43**
A set of 900 accessions selected from G. max MG II, MG III and MG IV	41101.2 (96.69)	309.621	40225.6 (94.63)	639.216	2.06	6.79**
A set of 1000 accessions selected from G. max MG II, MG III and MG IV	41068.6 (96.61)	379.429	40337.6 (94.89)	541.352	1.72	6.03**
A set of 25 accessions selected from G. max MG III, MG IV and MG V	38876.3 (91.45)	580.146	35644.8 (83.85)	737.393	7.6	2.6**
A set of 50 accessions selected from G. max MG III, MG IV and MG V	40081.9 (94.29)	573.142	37215.3 (87.55)	355.891	6.74	3.73**
A set of 100 accessions selected from G. max MG III, MG IV and MG V	40426.4 (95.1)	333.821	38344.1 (90.2)	476.587	4.9	4.22**
A set of 200 accessions selected from G. max MG III, MG IV and MG V	40844.7 (96.08)	271.042	38926 (91.57)	644.349	4.51	5.95**
A set of 300 accessions selected from G. max MG III, MG IV and MG V	40868.7 (96.14)	481.339	39041.1 (91.84)	158.038	4.3	7.04**
A set of 400 accessions selected from G. max MG III, MG IV and MG V	41034 (96.53)	326.727	39399.4 (92.68)	561.927	3.85	7.65**
A set of 500 accessions selected from G. max MG III, MG IV and MG V	40896.1 (96.21)	145.22	39674 (93.33)	541.584	2.88	6.48**
A set of 600 accessions selected from G. max MG III, MG IV and MG V	41034.8 (96.53)	387.242	39691.4 (93.37)	429.791	3.16	7.92**
A set of 700 accessions selected from G. max MG III, MG IV and MG V	40912.7 (96.24)	331.46	39949.4 (93.98)	482.26	2.26	6.21**
A set of 800 accessions selected from G. max MG III, MG IV and MG V	40892.5 (96.2)	401.803	40380.9 (94.99)	693.336	1.21	3.73**
A set of 871 accessions selected from G. max MG III, MG IV and MG V	41034.4 (96.53)	232.607	40290.9 (94.78)	375.285	1.75	5.67**
A set of 900 accessions selected from G. max MG III, MG IV and MG V	41083.4 (96.65)	229.284	40312.5 (94.83)	608.312	1.82	6.05**
A set of 1000 accessions selected from G. max MG III, MG IV and MG V	41142.5 (96.79)	210.764	40104.3 (94.34)	346.437	2.45	8.43**
A set of 25 accessions selected from G. max MG IV MG V and MG VI	38992.2 (91.73)	493.075	35272.1 (82.98)	1289.92	8.75	2.97**
A set of 50 accessions selected from G. max MG IV MG V and MG VI	40172.1 (94.5)	688.82	37030.4 (87.11)	396.36	7.39	4.08**
A set of 100 accessions selected from G. max MG IV MG V and MG VI	40549 (95.39)	428.295	38084.5 (89.59)	207.392	5.8	4.95**
A set of 200 accessions selected from G. max MG IV MG V and MG VI	40338 (94.89)	164.383	38876.1 (91.45)	158.652	3.44	4.32**
A set of 300 accessions selected from G. max MG IV MG V and MG VI	40565.4 (95.43)	342.274	39271.9 (92.38)	267.378	3.05	4.95**
A set of 400 accessions selected from G. max MG IV MG V and MG VI	41066.6 (96.61)	496.541	39420.5 (92.73)	603.64	3.88	7.75**
A set of 500 accessions selected from G. max MG IV MG V and MG VI	40830.5 (96.05)	496.457	39594.1 (93.14)	549.877	2.91	6.45**
A set of 600 accessions selected from G. max MG IV MG V and MG VI	40730.4 (95.82)	303.858	39893 (93.85)	595.133	1.97	4.88**
A set of 700 accessions selected from G. max MG IV MG V and MG VI	40924.8 (96.27)	444.2	39656.4 (93.29)	273.965	2.98	7.94**
A set of 800 accessions selected from G. max MG IV MG V and MG VI	41192.3 (96.9)	399.662	39796 (93.62)	220.004	3.28	9.79**
A set of 826 accessions selected from G. max MG IV MG V and MG VI	41198.2 (96.92)	389.193	39890.2 (93.84)	204.897	3.08	9.45**
A set of 900 accessions selected from G. max MG IV MG V and MG VI	41052.6 (96.57)	363.433	39962.2 (94.01)	306.082	2.56	8.12**
A set of 1000 accessions selected from G. max MG IV MG V and MG VI	41140.7 (96.78)	381.218	39881.3 (93.82)	208.694	2.96	9.91**
A set of 25 accessions selected from G. max MG V, MG VI and MG VII	38222.9 (89.92)	209.695	34163.3 (80.37)	640.385	9.55	3.03**
A set of 50 accessions selected from G. max MG V, MG VI and MG VII	39178.1 (92.16)	121.985	36785.5 (86.54)	631	5.62	2.89**
A set of 100 accessions selected from G. max MG V, MG VI and MG VII	39704.3 (93.4)	103.669	37949.2 (89.27)	336.57	4.13	3.29**
A set of 200 accessions selected from G. max MG V, MG VI and MG VII	40106.2 (94.35)	71.3816	38867.5 (91.43)	181.912	2.92	3.6**
A set of 300 accessions selected from G. max MG V, MG VI and MG VII	40239.9 (94.66)	54.3661	39127.2 (92.04)	153.076	2.62	4.08**
A set of 400 accessions selected from G. max MG V, MG VI and MG VII	40274.7 (94.74)	62.0951	39340.2 (92.55)	213.773	2.19	4.02**
A set of 496 accessions selected from G. max MG V, MG VI and MG VII	40327.9 (94.87)	43.7299	39444.9 (92.79)	181.109	2.08	4.31**
A set of 500 accessions selected from G. max MG V, MG VI and MG VII	40335.4 (94.89)	59.2838	39502.7 (92.93)	223.785	1.96	4.1**
A set of 600 accessions selected from G. max MG V, MG VI and MG VII	40348 (94.92)	62.7208	39705.3 (93.4)	202.196	1.52	3.55**
A set of 700 accessions selected from G. max MG V, MG VI and MG VII	40410.5 (95.06)	48.7491	39721 (93.44)	167.821	1.62	4.12**
A set of 800 accessions selected from G. max MG V, MG VI and MG VII	40445.2 (95.15)	47.5036	39732.3 (93.47)	189.168	1.68	4.59**
A set of 900 accessions selected from G. max MG V, MG VI and MG VII	40446.1 (95.15)	49.0079	39894.8 (93.85)	160.814	1.3	3.83**
A set of 1000 accessions selected from G. max MG V, MG VI and MG VII	40462.6 (95.19)	64.4739	40019.8 (94.14)	112.565	1.05	3.3**
A set of 25 accessions selected from G. max MG VI, MG VII and MG VIII	38031.9 (89.47)	183.024	35224.9 (82.86)	739.588	6.61	2.15*
A set of 50 accessions selected from G. max MG VI, MG VII and MG VIII	39085.5 (91.95)	104.6	36635.3 (86.18)	548.295	5.77	2.94**
A set of 100 accessions selected from G. max MG VI, MG VII and MG VIII	39559.8 (93.06)	136.905	38123 (89.68)	315.9	3.38	2.7**
A set of 200 accessions selected from G. max MG VI, MG VII and MG VIII	39837.7 (93.72)	56.8174	38959.4 (91.65)	197.741	2.07	2.52*
A set of 300 accessions selected from G. max MG VI, MG VII and MG VIII	40011.4 (94.12)	97.5567	39077.5 (91.93)	131.285	2.19	3.33**
A set of 339 accessions selected from G. max MG VI, MG VII and MG VIII	40015.3 (94.13)	104.059	39283.3 (92.41)	190.823	1.72	2.83**
A set of 400 accessions selected from G. max MG VI, MG VII and MG VIII	40050.5 (94.22)	54.2766	39485.6 (92.89)	203.419	1.33	2.42*
A set of 500 accessions selected from G. max MG VI, MG VII and MG VIII	40143.4 (94.44)	102.902	39571.8 (93.09)	169.142	1.35	2.79**
A set of 600 accessions selected from G. max MG VI, MG VII and MG VIII	40229.2 (94.64)	73.8901	39678.8 (93.34)	184.93	1.3	3**
A set of 700 accessions selected from G. max MG VI, MG VII and MG VIII	40255 (94.7)	73.6392	39750.1 (93.51)	153.719	1.19	2.99**
A set of 800 accessions selected from G. max MG VI, MG VII and MG VIII	40316.4 (94.84)	61.8525	39877.6 (93.81)	156.775	1.03	2.82**
A set of 900 accessions selected from G. max MG VI, MG VII and MG VIII	40317.5 (94.84)	70.5635	39932.1 (93.94)	117.576	0.9	2.62**
A set of 1000 accessions selected from G. max MG VI, MG VII and MG VIII	40367.9 (94.96)	72.9823	40043.4 (94.2)	159.663	0.76	2.37*
A set of 25 accessions selected from G. max MG VII, MG VIII and MG IX	38270 (90.03)	191.798	34308.3 (80.71)	957.299	9.32	2.97**
A set of 50 accessions selected from G. max MG VII, MG VIII and MG IX	39212.9 (92.25)	109.557	36565.1 (86.02)	468.333	6.23	3.18**
A set of 100 accessions selected from G. max MG VII, MG VIII and MG IX	39563.8 (93.07)	142.674	37813.3 (88.95)	429.963	4.12	3.23**
A set of 200 accessions selected from G. max MG VII, MG VIII and MG IX	39816.4 (93.67)	109.731	38728.3 (91.11)	260.446	2.56	3.06**
A set of 260 accessions selected from G. max MG VII, MG VIII and MG IX	39887.6 (93.83)	83.0018	39189.6 (92.19)	259.369	1.64	2.32*
A set of 300 accessions selected from G. max MG VII, MG VIII and MG IX	39919.2 (93.91)	40.2801	39248.7 (92.33)	248.111	1.58	2.42*
A set of 400 accessions selected from G. max MG VII, MG VIII and MG IX	40076.3 (94.28)	77.6484	39381.3 (92.64)	209.254	1.64	2.97**
A set of 500 accessions selected from G. max MG VII, MG VIII and MG IX	40202.7 (94.57)	69.314	39614.7 (93.19)	121.999	1.38	2.88**
A set of 600 accessions selected from G. max MG VII, MG VIII and MG IX	40238.3 (94.66)	79.5924	39728.2 (93.46)	212.899	1.2	2.78**
A set of 700 accessions selected from G. max MG VII, MG VIII and MG IX	40288.5 (94.78)	74.2077	39797.1 (93.62)	131.704	1.16	2.94**
A set of 800 accessions selected from G. max MG VII, MG VIII and MG IX	40408.2 (95.06)	58.7516	39970.2 (94.03)	102.763	1.03	2.87**
A set of 900 accessions selected from G. max MG VII, MG VIII and MG IX	40410.2 (95.06)	58.2821	39947.9 (93.98)	203.498	1.08	3.18**
A set of 1000 accessions selected from G. max MG VII, MG VIII and MG IX	40417.1 (95.08)	73.8183	40174.3 (94.51)	91.0483	0.57	1.81
A set of 25 accessions selected from G. max MG VIII, MG IX and MG X	37567.6 (88.38)	307.347	34081.3 (80.17)	1000.34	8.21	2.54*
A set of 50 accessions selected from G. max MG VIII, MG IX and MG X	38656.5 (90.94)	185.2	36430.6 (85.7)	621.041	5.24	2.59**
A set of 100 accessions selected from G. max MG VIII, MG IX and MG X	39189.6 (92.19)	105.768	37816.3 (88.96)	348.122	3.23	2.48*
A set of 178 accessions selected from G. max MG VIII, MG IX and MG X	39627.3 (93.22)	142.047	38450.9 (90.45)	93.7698	2.77	3.02**
A set of 200 accessions selected from G. max MG VIII, MG IX and MG X	39734.9 (93.47)	91.0124	38626.3 (90.87)	208.394	2.6	3.06**
A set of 300 accessions selected from G. max MG VIII, MG IX and MG X	39879.4 (93.81)	120.46	38961.6 (91.65)	131.178	2.16	3.22**
A set of 400 accessions selected from G. max MG VIII, MG IX and MG X	40003.9 (94.11)	64.9347	39333.1 (92.53)	178.859	1.58	2.83**
A set of 500 accessions selected from G. max MG VIII, MG IX and MG X	40077.9 (94.28)	65.6521	39517.6 (92.96)	191.224	1.32	2.7**
A set of 600 accessions selected from G. max MG VIII, MG IX and MG X	40074.1 (94.27)	54.9975	39612.6 (93.19)	187.992	1.08	2.44*
A set of 700 accessions selected from G. max MG VIII, MG IX and MG X	40158.9 (94.47)	63.188	39680 (93.34)	188.219	1.13	2.8**
A set of 800 accessions selected from G. max MG VIII, MG IX and MG X	40291 (94.78)	29.077	39804.5 (93.64)	145.948	1.14	3.09**
A set of 900 accessions selected from G. max MG VIII, MG IX and MG X	40315.4 (94.84)	33.9169	39885.4 (93.83)	160.951	1.01	2.93**
A set of 1000 accessions selected from G. max MG VIII, MG IX and MG X	40360.6 (94.95)	12.9874	39989.2 (94.07)	115.924	0.88	2.73**
A set of 25 accessions selected from entire G. soja	39340.3 (92.55)	190.217	35436.1 (83.36)	882.374	9.19	3.19**
A set of 50 accessions selected from entire G. soja	39529.1 (92.99)	254.3	38034.3 (89.47)	595.424	3.52	1.97*
A set of 100 accessions selected from entire G. soja	40736.1 (95.83)	126.753	39392 (92.67)	224.074	3.16	3.04**
A set of 116 accessions selected from entire G. soja	40785.9 (95.95)	83.7169	39831 (93.7)	259.578	2.25	2.45*
A set of 200 accessions selected from entire G. soja	41166.4 (96.84)	26.6367	40164.7 (94.49)	218.559	2.35	3.66**
A set of 300 accessions selected from entire G. soja	41289.7 (97.13)	32.7255	40761.7 (95.89)	197.547	1.24	2.62**
A set of 400 accessions selected from entire G. soja	41389.2 (97.37)	17.7693	40978.9 (96.4)	180.323	0.97	2.5*
A set of 500 accessions selected from entire G. soja	41471.5 (97.56)	11.1	41146.2 (96.79)	110.823	0.77	2.32*
A set of 600 accessions selected from entire G. soja	41535.2 (97.71)	8.5815	41288.7 (97.13)	107.312	0.58	2*
A set of 700 accessions selected from entire G. soja	41579.8 (97.81)	3.13889	41378 (97.34)	106.086	0.47	1.81
A set of 800 accessions selected from entire G. soja	41585.9 (97.83)	1.68273	41392.6 (97.37)	76.7133	0.46	1.9
A set of 900 accessions selected from entire G. soja	41594.9 (97.85)	1.25237	41489.8 (97.6)	44.1281	0.25	1.12
A set of 1000 accessions selected from entire G. soja	41598.7 (97.86)	1.45458	41549.1 (97.74)	35.3944	0.12	0.58
